# Supplementary material for: Evaluating the appropriateness of laboratory testing and antimicrobial use in South African children hospitalized for community-acquired infections
Source: PLoS One. 2022 Jul 28;17(7):e0272119. doi: 10.1371/journal.pone.0272119 (PMC9333228; doi:10.1371/journal.pone.0272119)
Supplement: S3 Appendix — (XLSX) [file pone.0272119.s003.xlsx]

## Sheet: minimal dataset
hosp_outcome	prior_antibiotic	hospitalised_last30days	main diagnosis	HIVstatus	Blood_transfused	Intubated	riskfactor_ANY	riskfactor	ANY PATHOGEN	WCC	PLTS	CRP	NPA result	RV PCR results	BC result	URINE RESULT	CSF RESULT	CSF PCR RESULT	STOOL MCS RESULT	Rota_Adeno Ag RESULT	antimicrob1	dose 1	interval 1	route1	indication1	daysofRX1	Antimicrobe2	dose 2	interval 2	route2	indication2	daysonRX2	antimicrob3	dose 3	interval 3	route3	indication3	daysonRX3	antimicrob4	dose 4	interval 4	route 4		daysonRX4	antimicrob5	dose 5
discharged	.	N	GASTROENTERITIS	HEU	N	N	N	.	N	15	1154	36	.	.	negative	negative	negative	.	.	.	Gentamicin	80	4	PO	CA	5	Flagyl	70	8	PO	CA	5	amoxil	250	8	PO	CA	4	Ceftriaxone	500	24	IV	CA	8	TB RX	.
discharged	amoxil	N	PNEUMONIA + UTI	NEG	N	N	Y	Prematurity	Y	7.6	256	17.8	negative	.	negative	K. pneumoniae	negative	.	.	.	Cefotaxime	175	6	IVI	CA	4	Ampicillin	175	6	IVI	CA	3	bactrim	18	6	PO	CA	21	amoxil	100	8	PO	CA	3	ertapenem	70
discharged	.	N	SEPSIS	POS	N	N	Y	Prematurity	N	15	287	4	.	.	negative	C. albicans	.	.	.	.	Ceftriaxone	350	12	IVI	CA	5	Fluconazole	50	24	PO	CA	1	Gentamicin	80	6	PO	CA	4	flagyl	50	8	PO	CA	5	Bactrim	5
discharged	ampicillin, gentamicin	N	PNEUMONIA	HEU	Y	N	N	.	Y	3.6	258	98	ADENO + RSV	.	negative	.	.	.	.	.	Ampicillin	500	6	IVI	CA	1	Gentamicin	50	24	IVI	CA	1	Augmentin	250	8	IV	CA	6	gentamicin	50	24	IV	CA	1	Bactrim	45
discharged	.	Y	PNEUMONIA	POS	N	N	N	.	N	10	545		.	.	negative	.	negative	.	.	.	Ampicillin	350	6	IVI	CA	5	Gentamicin	50	24	IVI	CA	5							cloxacillin	350	6	IV	CA	5	augmentin	105
discharged	.	N	PNEUMONIA	NEG	N	N	N	.	N	16	398	25.1	.	.	negative	negative	.	.	.	.	Ampicillin	725	6	IVI	CA	3	Gentamicin	73	24	IVI	CA	1	bactrim	72	6	IV	CA	4	Ganciclovir	72	12	IV	CA	4	Amoxil	450
discharged	ampicillin, gentamicin	N	SEPSIS	NEG	N	N	Y	Prematurity	N	8	444	28	.	.	negative	.	.	.	.	.	Ampicillin	280	6	IVI	CA	3	Gentamicin	30	24	IVI	CA	3	Flagyl	40	8	PO	CA	3	cloxacillin	110	6	IV	CA	4	Aciclovir	100
discharged	ceftriaxone	N	PNEUMONIA	NEG	N	N	N	.	N	8.3	560	4	.	.	negative	.	.	.	.	.	Ampicillin	280	6	IVI	CA	2	Cefotaxime	280	6	IVI	CA	.	.	.	.	.	.	.	.	.	.	.	.	.	..	.
discharged	amoxil	Y	GASTROENTERITIS	POS	N	N	N	.	N	10	693	.	.	.	.	.	.	.	.	.	Amoxil	500	8	PO	CA	5	Flagyl	125	8	PO	CA	5	TBrx	.	.	.	.	.	.	.	.	.	.	.	..	.
discharged	.	N	GASTROENTERITIS	NEG	N	N	N	.	Y	13.5	373	32	.	.	contaminant	.	negative	negative	negative	negative	Ceftriaxone	500	12	IVI	CA	5	.	.	.	.	.	.	.	.	.	.	.	.	.	.	.	.	.	.	.	.
discharged	.	N	GASTROENTERITIS	NEG	N	N	N	.	Y	33	593	4	.	.	contaminant	negative	.	.	negative	negative	Ceftriaxone	300	12	IVI	CA	3	Flagyl	50	8	PO	CA	3	Gentamicin	55	4	PO	CA	3	.	.	.	.	.	.	.	.
discharged	ceftriaxone	N	SEPSIS + GASTRO	NEG	N	N	N	.	Y	7	421	225	.	.	Salmonella NT	negative	negative	.	negative	negative	Ceftriaxone	600	24	IVI	CA	11	.	.	.	.	.	.	.	.	.	.	.	.	.	.	.	.	.	.	.	.
discharged	.	N	GASTROENTERITIS	NEG	N	N	N	.	N	8	337	112	.	.	negative	negative	negative	.	negative	negative	Cefotaxime	125	6	IVI	CA	6	Ampicillin	125	6	IVI	CA	4	.	.	.	.	.	.	.	.	.	.	.	.	.	.
discharged	ceftriaxone	N	GASTROENTERITIS	HEU	N	N	Y	Chromosomal	N	7	385	4	.	.	negative	negative	negative	.	negative	.	Ampicillin	190	6	IVI	CA	2	Cefotaxime	190	6	IVI	CA	3	Amoxicillin	125	8	PO	CA	4	.	.	.	.	.	.	.	.
discharged	ceftriaxone	N	GASTROENTERITIS	HEU	N	N	Y	Prematurity	N	26.8	558	24	.	.	negative	negative	negative	.	negative	negative	Ampicillin	140	6	IVI	CA	5	Cefotaxime	140	6	IVI	CA	2	.	.	.	.	.	.	.	.	.	.	.	.	.	.
discharged	.	Y	SEPSIS	NEG	N	N	Y	Prematurity	Y	34	72	185	.	.	negative	E.coli	negative	.	negative	negative	Cefotaxime	100	6	IVI	CA	14	Ampicillin	100	6	IVI	CA	4	Penicillin G	215000	8	IV	CA	10	Acyclovir	40	8	IV	CA	7	.	.
discharged	cefotaxime/ampicillin	N	PNEUMONIA	NEG	N	N	Y	Prematurity	N	10	332	145	.	.	negative	.	negative	.	negative	negative	Cefotaxime	150	6	IVI	CA	5	Ampicillin	150	6	IVI	CA	5	.	.	.	.	.	.	.	.	.	.	.	.	.	.
discharged	.	N	PNEUMONIA	POS	N	N	Y	Neuromuscular	N	10	55	4	.	.	negative	negative	.	.	negative	negative	Ceftriaxone	140	8	IVI	CA	5	Fluconazole	40	24	PO	CA	7	Augmentin	100	8	IV	CA	2	amoxil	140	8	PO	.	3	.	.
discharged	ceftriaxone	Y	PNEUMONIA	UNK	N	N	Y	Chromosomal + cardiac	N	13	249	35	negative	.	negative	.	.	.	negative	negative	Ceftriaxone	400	24	IVI	CA	2	Amoxil	100	8	PO	CA	3	.	.	.	.	.	.	.	.	.	.	.	.	.	.
discharged	ampicillin, gentamicin	N	PNEUMONIA	POS	N	N	Y	Prematurity	N	24	305	105	negative	.	negative	.	.	.	negative	negative	Ampicillin	280	6	IVI	CA	4	Gentamicin	30	24	IVI	CA	4	Augmentin	90	8	PO	CA	1	amoxil	90	8	PO	CA	1	.	.
discharged	.	N	GASTROENTERITIS	NEG	N	N	N	.	N	41	578	414	.	.	negative	.	.	.	negative	negative	Ceftriaxone	500	12	IVI	CA	1	Ciprofloxacin	100	12	PO	CA	5	.	.	.	.	.	.	.	.	.	.	.	.	.	.
discharged	amoxil	Y	GASTROENTERITIS	NEG	N	N	N	.	N	12	556	.	.	.	negative	.	.	.	negative	negative	Flagyl	75	8	PO	CA	5	Gentamicin	50	4	PO	CA	5	amoxil	250	8	PO	CA	5	.	.	.	.	.	.	.	.
discharged	cefotaxime/ampicillin	Y	PNEUMONIA	NEG	N	N	N	.	Y	8	404	4	.	.	negative	.	.	.	negative	negative	Ampicillin	.	.	IVI	CA	2	Gentamicin	.	.	IVI	CA	2	.	.	.	.	.	.	.	.	.	.	.	.	.	.
discharged	ceftriaxone	N	GASTROENTERITIS	NEG	N	N	N	.	N	10	80	4	.	.	negative	.	.	.	negative	negative	Ceftriaxone	870	24	IVI	CA	5	.	.	.	.	.	.	.	.	.	.	.	.	.	.	.	.	.	.	.	.
discharged	ceftriaxone	N	PNEUMONIA	NEG	N	N	N	.	N	8	415	5	.	.	negative	.	.	.	negative	negative	Amoxil	180	8	PO	CA	6	.	.	.	.	.	.	.	.	.	.	.	.	.	.	.	.	.	.	.	.
discharged	.	N	GASTROENTERITIS	NEG	N	N	Y	Prematurity	Y	.	.	.	.	.	.	.	.	.	negative	negative	.	.	.	.	.	.	.	.	.	.	.	.	.	.	.	.	.	.	.	.	.	.	.	.	.	.
discharged	ampicillin, gentamicin	N	PNEUMONIA	NEG	N	N	Y	Prematurity	N	7	475	10	.	.	.	.	.	.	negative	negative	Ceftriaxone	280	.	IVI	CA	3	Amoxil	90	.	PO	CA	5	.	.	.	.	.	.	.	.	.	.	.	.	.	.
discharged	ceftriaxone	N	PNEUMONIA	NEG	N	N	N	.	N	8	407	.	.	.	.	.	.	.	.	.	Ceftriaxone	415	12	IVI	CA	2	Amoxil	275	8	PO	CA	4	.	.	.	.	.	.	.	.	.	.	.	.	.	.
discharged	.	N	MENINGITIS	NEG	N	N	N	.	N	6	333	59	.	.	negative	negative	negative	negative	.	.	Ceftriaxone	580	24	IVI	CA	5	Acyclovir	150	8	IVI	CA	3	.	.	.	.	.	.	.	.	.	.	.	.	.	.
discharged	.	Y	PNEUMONIA + SEPSIS	NEG	N	Y	Y	Prematurity	Y	4	237	4	RSV	.	negative	negative	negative	negative	.	.	Ampicillin	130	6	IVI	CA	4	Gentamicin	13	24	IVI	CA	4	.	.		.	.	.	..	.	.	.	.	.	.	.
discharged	.	N	SEPSIS	NEG	N	N	N	.	N	.	.	.	negative	.	negative	negative	negative	negative	.	.	Cefotaxime	220	6	IVI	CA	2	Ampicillin	220	6	IVI	CA	4	Gentamicin	20	24	IV	CA	2	.	.	.	.	.	.	.	.
discharged	ceftriaxone	N	PNEUMONIA	NEG	N	N	N	.	N	12	784	54	.	.	negative	negative	negative	negative	.	.	Ampicillin	275	6	IVI	CA	2	Gentamicin	27	24	IVI	CA	2	.	.	.	.	.	.	.	.	.	.	.	.	.	.
discharged	ceftriaxone	N	SEPSIS + MENINGITIS	HEU	N	N	N	.	N	19	331	4	.	.	negative	negative	negative	negative	.	.	Ampicillin	230	6	IVI	CA	3	Cefotaxime	230	6	IVI	CA	3	.	.	.	.	.	.	.	.	.	.	.	.	.	.
discharged	.	Y	PNEUMONIA	NEG	N	N	Y	Cardiac	Y	.	.	.	.	.	contaminant	negative	negative	negative	.	.	Ceftriaxone	150	12	IVI	CA	3	Ampicillin	190	6	IVI	CA	2	Gentamicin	20	24	IV	CA	2	amoxil	125	8	PO	CA	3	.	.
discharged	.	N	SEPSIS	NEG	N	N	N	.	Y	11.6	372	125	.	.	contaminant	negative	negative	negative	.	.	Ampicillin	75	6	IVI	CA	6	Cefotaxime	150	24	IVI	CA	6	.	.	.	.	.	.	.	.	.	.	.	.	.	.
discharged	.	N	SEPSIS	HEU	N	N	N	.	Y	11	463	4.8	.	.	negative	E.coli	negative	negative	.	.	Ampicillin	135	6	IVI	CA	6	Gentamicin	14	24	IVI	CA	6	.	.	.	.	.	.	.	.	.	.	.	.	.	.
discharged	.	N	PNEUMONIA	NEG	N	Y	N	.	Y	39	607	6	.	ADENO	negative	.	negative	negative	.	.	Erythromycin	50	6	PO	CA	14	Ceftriaxone	500	24	IVI	CA	5	Aciclovir	100	8	IV	CA	3	.	.	.	.	.	.	.	.
discharged	.	N	PNEUMONIA	NEG	N	N	N	.	N	12	607	4	.	.	negative	.	negative	negative	.	.	Augmentin	110	8	PO	CA	7	.	.	.	.	.	.	.	.	.	.	.	.	.	.	.	.	.	.	.	.
discharged	.	N	PNEUMONIA + SEPSIS	NEG	N	N	N	.	N	11	219	13	.	.	negative	.	negative	negative	.	.	Ampicillin	150	6	IVI	CA	5	.	.	.	.	.	.	.	.	.	.	.	.	.	.	.	.	.	.	.	.
discharged	.	N	OTHER	HEU	N	N	N	.	N	17	463	173	.	.	negative	.	negative	negative	.	.	Ceftriaxone	900	24	IVI	CA	5	aciclovir	180	8	IVI	CA	5	.	.	.	.	.	.	.	.	.	.	.	.	.	.
discharged	cefotaxime/ampicillin	N	MENINGITIS	HEU	N	N	N	.	N	10	366	20	.	.	negative	.	negative	negative	.	.	Cefotaxime	160	6	IVI	CA	7	Ampicillin	160	6	IVI	CA	7	.	.	.	.	.	.	.	.	.	.	.	.	.	.
discharged	cefotaxime/ampicillin	N	MENINGITIS	HEU	N	N	N	.	N	13	205	4	.	.	negative	.	negative	negative	.	.	Cefotaxime	150	6	IVI	CA	10	Ampicillin	150	6	IVI	CA	4	Aciclovir	55	8	IV	CA	7	.	.	.	.	.	.	.	.
discharged	ceftriaxone	N	MENINGITIS	NEG	N	N	N	.	N	7.5	285	4	.	.	negative	.	negative	negative	.	.	Ceftriaxone	750	12	IVI	CA	4	Acyclovir	150	8	IVI	CA	3	.	.	.	.	.	.	.	.	.	.	.	.	.	.
discharged	ceftriaxone	N	SEPSIS	NEG	N	N	N	.	N	13	378	15	.	.	negative	.	negative	negative	.	.	Ampicillin	135	6	IVI	CA	3	Cefotaxime	135	6	IVI	CA	4	.	.	.	.	.	.	.	.	.	.	.	.	.	.
discharged	ceftriaxone	N	GASTROENTERITIS	POS	N	N	N	.	N	36	577	36	.	.	negative	.	negative	negative	.	.	Cefotaxime	200	12	IVI	CA	5	Ampicillin	200	6	IVI	CA	4	.	.	.	.	.	.	.	.	.	.	.	.	.	.
discharged	.	N	PNEUMONIA	NEG	N	Y	Y	Prematurity	Y	6	565	4	.	.	negative	.	negative	negative	.	.	Ampicillin	120	6	IVI	CA	3	Cefotaxime	120	6	IVI	CA	3	Amoxil	70	8	PO	CA	5	.	.	.	.	.	.	.	.
discharged	ceftriaxone	N	PNEUMONIA + SEPSIS	NEG	N	N	N	.	Y	17	425	4	.	.	mssa	.	negative	negative	.	.	Ceftriaxone	500	24	IVI	CA	7	Ganciclovir	50	8	IVI	CA	7	.	.	.	.	.	.	.	.	.	.	.	.	.	.
discharged	.	N	SEPSIS + MENINGITIS	NEG	N	N	N	.	Y	18	196	330	.	.	contaminant	.	negative	negative	.	.	Ceftriaxone	750	24	IVI	CA	6	.	.	.	.	.	.	.	.	.	.	.	.	.	.	.	.	.	.	.	.
discharged	ampicillin, gentamicin	N	GASTROENTERITIS	HEU	N	N	N	.	N	14	753	4	.	.	.	.	negative	negative	.	.	Cefotaxime	240	6	IVI	CA	5	Ampicillin	240	6	IVI	CA	5	Amoxil	150	8	PO	CA	2	.	.	.	.	.	.	.	.
discharged	ceftriaxone	N	GASTROENTERITIS	HEU	N	N	N	.	N	41	396	1	.	.	.	.	negative	negative	.	.	Ceftriaxone	900	12	IVI	CA	2	Amoxil	250	8	PO	CA	4	.	.	.	.	.	.	.	.	.	.	.	.	.	.
discharged	.	N	PNEUMONIA	HEU	N	N	N	.	N	18	566	53	.	.	negative	.	negative	negative	.	.	Ampicillin	140	6	IVI	CA	3	Cefotaxime	140	6	IVI	CA	3	.	.	.	.	.	.	.	.	.	.	.	.	.	.
discharged	ceftriaxone	N	MENINGITIS	NEG	N	N	N	.	Y	10	505	5.2	.	.	negative	E.coli	E.coli	negative	.	.	Ceftriaxone	400	24	IVI	CA	7	.	.	.	.	.	.	.	.	.	.	.	.	.	.	.	.	.	.	.	.
discharged	.	N	MENINGITIS	NEG	N	N	N	.	Y	13	485	27	.	.	negative	.	negative	enterovirus	.	.	Ceftriaxone	900	12	IVI	CA	5	.	.	.	.	.	.	.	.	.	.	.	.	.	.	.	.	.	.	.	.
discharged	ceftriaxone	N	MENINGITIS	NEG	N	N	N	.	Y	14	347	.	.		.	.	negative	enterovirus	.	.	Ceftriaxone	1g	12	IVI	CA	7	.	.	.	.	.	.	.	.	.	.	.	.	.	.	.	.	.	.	.	.
discharged	.	N	SEPSIS	NEG	N	N	N	.	N	18	409	148	.	.	negative	negative	negative	.	.	.	Cefotaxime	175	6	IVI	CA	5	Ampicillin	175	6	IVI	CA	5	.	.	.	.	.	.	.	.	.	.	.	.	.	.
discharged	.	N	MENINGITIS	NEG	N	N	N	.	N	8	487	.	.	.	.	.	negative	.	.	.	Ceftriaxone	900	24	IVI	CA	7	.	.	.	.	.	.	.	.	.	.	.	.	.	.	.	.	.	.	.	.
discharged	ceftriaxone	N	PNEUMONIA	NEG	N	N	N	.	N	11	603	7	.	.	.	.	.	.	.	.	Augmentin	100	8	PO	CA	3	.	.	.	.	.	.	.	.	.	.	.	.	.	.	.	.	.	.	.	.
discharged	pen vk	N	PNEUMONIA	NEG	N	N	Y	PID/HaemONC	N	7.5	183	18	.	.	.	.	.	.	.	.	Ceftriaxone	335	24	IVI	CA	7	.	.	.	.	.	.	.	.	.	.	.	.	.	.	.	.	.	.	.	.
discharged	ceftriaxone	Y	MENINGITIS	NEG	N	N	N	.	Y	11	345	.	.	.	negative	.	S. pneumoniae	.	.	.	Ceftriaxone	300	12	IVI	CA	10	Ampicillin	320	6	IVI	CA	3	.	.	.	.	.	.	.	.	.	.	.	.	.	.
discharged	.	N	SEPSIS + MENINGITIS	NEG	N	N	N	.	N	7	486	17	.	.	negative	negative	negative	.	.	.	Ceftriaxone	430	24	IVI	CA	9	.	.	.	.	.	.	.	.	.	.	.	.	.	.	.	.	.	.	.	.
discharged	ceftriaxone	N	SEPSIS + UTI	NEG	N	N	N	.	N	18	346	44	.	.	S. viridans	negative	negative	.	.	.	Cefotaxime	135	6	IVI	CA	1	Ampicillin	135	6	IVI	CA	5	Gentamicin	15	24	IV	CA	5	.	.	.	.	.	.	.	.
discharged	.	N	GASTROENTERITIS	NEG	N	N	Y	Prematurity	Y	16	185	.	negative	.	Salmonella NT	negative	negative	.	.	.	Ceftriaxone	650	24	IVI	CA	2	Cefotaxime	325	6	IVI	CA	3	Ciprofloxacin	70	12	PO	CA	14	.	.	.	.	.	.	.	.
discharged	cefotaxime/ampicillin	Y	PNEUMONIA + SEPSIS	UNK	N	Y	Y	Prematurity	Y	6.9	265	.	.	RSV	negative	negative	negative	.	.	.	Cefotaxime	100	6	IVI	CA	3	Ampicillin	100	6	IVI	CA	3	Amoxil	60	8	PO	CA	.	.	.	.	.	.	.	.	.
discharged	.	N	PNEUMONIA	NEG	N	N	Y	Prematurity	Y	11	326	8.6	RSV	.	negative	negative	negative	.	.	.	Cefotaxime	125	6	IVI	CA	3	Ampicillin	125	6	IVI	CA	4	Gentamicin	15	24	IV	CA	3	.	.	.	.	.	.	.	.
discharged	ceftriaxone	N	PNEUMONIA	HEU	N	N	N	.	N	11	377	4	negative	.	negative	negative	negative	.	.	.	Cefotaxime	170	6	IVI	CA	3	Ampicillin	170	6	IVI	CA	3	Amoxil	100	8	PO	CA	3	.	.	.	.	.	.	.	.
discharged	.	Y	GASTROENTERITIS	NEG	N	N	N	.	N	14	633	.	.	.	negative	negative	negative	.	.	.	Cefotaxime	160	6	IVI	CA	6	Ampicillin	160	6	IVI	CA	6	.	.	.	.	.	.	.	.	.	.	.	.	.	.
discharged	.	N	PNEUMONIA	NEG	N	N	N	.	N	.	.	4	.	.	negative	negative	negative	.	.	.	Cefuroxime	100	6	IVI	CA	2	Ampicillin	100	6	IVI	CA	2	Amoxil	135	8	PO	CA	4	.	.	.	.	.	.	.	.
discharged	.	N	PNEUMONIA + SEPSIS	NEG	N	N	N	.	N	11	506	4.6	.	.	negative	negative	negative	.	.	.	Cefotaxime	150	6	IVI	CA	3	Ampicillin	150	6	IVI	CA	4	Gentamicin	15	24	IV	CA	2	amoxil	70	8	PO	CA	3	.	.
discharged	.	N	MENINGITIS	NEG	N	N	N	.	N	23	294	124	.	.	negative	negative	negative	.	.	.	Ceftriaxone	2g	24	IVI	CA	10	.	.	.	.	.	.	.	.	.	.	.	.	.	.	.	.	.	.	.	.
discharged	.	N	SEPSIS + GASTRO	HEU	N	N	N	.	N	27	462	6.5	.	.	negative	negative	negative	.	.	.	Cefotaxime	165	6	IVI	CA	5	Amoxil	100	6	PO	CA	4	.	.	.	.	.	.	.	.	.	.	.	.	.	.
discharged	.	N	PNEUMONIA	NEG	N	N	N	.	N	8	427	4	.	.	negative	negative	negative	.	.	.	Ampicillin	215	6	IVI	CA	5	Cefotaxime	215	6	IVI	CA	5	.	.	.	.	.	.	.	.	.	.	.	.	.	.
discharged	.	N	PNEUMONIA + SEPSIS	NEG	N	Y	N	.	N	10	432	19.4	.	.	negative	negative	negative	.	.	.	Cefotaxime	185	6	IVI	CA	3	Ampicillin	185	6	IVI	CA	6	Gentamicin	19	24	IV	CA	4	.	.	.	.	.	.	.	.
discharged	.	N	PNEUMONIA + UTI	POS	N	N	N	.	N	7	475	30	.	.	negative	negative	negative	.	.	.	Ampicillin	1g	6	IVI	CA	4	Augmentin	375	8	PO	CA	7	.	.	.	.	.	.	.	.	.	.	.	.	.	.
discharged	.	N	PNEUMONIA + SEPSIS	UNK	N	N	N	.	N	8	361	4	.	.	negative	negative	negative	.	.	.	Ampicillin	192	6	IVI	.	3	Claforan	192	6	IVI	.	3	.	.	.	.	.	.	.	.	.	.	.	.	.	.
discharged	.	N	PNEUMONIA	NEG	N	N	N	.	N			.	.	.	negative	negative	negative	.	.		Cefotaxime	285	6	IVI	CA	7	Ampicillin	300	6	IVI	CA	3	.	.	.	.	.	.	.	.	.	.	.	.	.	.
discharged	.	N	GASTROENTERITIS	NEG	N	N	N	.	N	46	695	278	.	.	negative	negative	negative	.	.	.	Ceftriaxone	500	24	IVI	CA	4	Augmentin	110	8	PO	CA	3	.	.	.	.	.	.	.	.	.	.	.	.	.	.
discharged	.	Y	SEPSIS	UNK	N	N	N	.	N	22	258	123	.	.	negative	negative	negative	.	.	.	Cefotaxime	200	6	IVI	CA	1	Ampicillin	200	6	IVI	CA	5	Gentamicin	22	24	IV	CA	4	.	.	.	.	.	.	.	.
discharged	ampicillin, ceftriaxone	N	SEPSIS	HEU	N	N	N	.	N	15	758	89	.	.	negative	negative	negative	.	.	.	Ceftriaxone	280	24	IVI	CA	1	Ampicillin	140	6	IVI	CA	6	Gentamicin	.	.	.	.	.	.	.	.	.	.	.	.	.
discharged	ceftriaxone	N	PNEUMONIA + SEPSIS	NEG	N	N	N	.	N	9.4	622	82.7	.	.	negative	negative	negative	.	.	.	Cefotaxime	105	6	IVI	CA	3	Ampicillin	105	6	IVI	CA	7	Gentamicin	10	24	IV	CA	3	.	.	.	.	.	.	.	.
discharged	ceftriaxone	N	GASTROENTERITIS	NEG	N	N	N	.	N	9.6	399	10.3	.	.	negative	negative	negative	.	.	.	Ampicillin	.	.	IVI	CA	5	Gentamicin	.	.	IVI	CA	5	.	.	.	.	.	.	.	.	.	.	.	.	.	.
discharged	ceftriaxone	N	PNEUMONIA	NEG	N	N	N	.	N	21	510	50	.	.	negative	negative	negative	.	.	.	Ampicillin	250	6	IVI	CA	5	Cefotaxime	250	6	IVI	CA	5	cefotaxime	.	.	.	.	.	.	.	.	.	.	.	.	.
discharged	ceftriaxone	Y	SEPSIS	NEG	N	N	N	.	N	10.2	515	73	.	.	negative	negative	negative	.	.	.	Ampicillin	200	6	IVI	CA	2	Cefotaxime	200	6	IVI	CA	3	Amoxil	125	8	PO	CA	2	.	.	.	.	.	.	.	.
discharged	ceftriaxone	N	GASTROENTERITIS	HEU	N	N	N	.	N	9	571	4	.	.	negative	negative	negative	.	.	.	Cefotaxime	150	6	IVI	CA	3	Ampicillin	150	6	IVI	CA	3	.	.	.	.	.	.	.	.	.	.	.	.	.	.
discharged	.	Y	GASTROENTERITIS	NEG	N	N	Y	Prematurity	N	21	902	4	.	.	negative	negative	negative	.	.	.	Ceftriaxone	300	24	IVI	CA	3	.	.	.	.	.	.	.	.	.	.	.	.	.	.	.	.	.	.	.	.
discharged	cefotaxime	N	OTHER	NEG	Y	N	Y	Prematurity	N	38	103	149	.	.	negative	negative	negative	.	.	.	Cefotaxime	10	6	IVI	CA	6	Ampicillin	100	6	IVI	CA	3	Penicillin G	200 000	8	IV	CA	6	.	.	.	.	.	.	.	.
discharged	ceftriaxone	N	SEPSIS	NEG	N	N	Y	Prematurity	N	14	356	4	.	.	negative	negative	negative	.	.	.	Ampicillin	150	6	IVI	CA	6	Cefotaxime	150	6	IVI	CA	6	.	.	.	.	.	.	.	.	.	.	.	.	.	.
discharged	ampicillin, gentamicin	N	SEPSIS + GASTRO	NEG	Y	N	Y	Prematurity + Chromosomal	N	6	394	39.8	.	.	negative	negative	negative	.	.	.	Ceftriaxone	200	24	IVI	CA	1	Ampicillin	100	6	IVI	CA	6	Gentamicin	10	24	IV	CA	1	.	.	.	.	.	.	.	.
discharged	augmentin	N	PNEUMONIA	POS	N	N	N	.	N	13	396	292		.	negative	negative	negative	.	.	.	Ampicillin	475	6	IVI	CA	7	Gentamicin	48	24	IVI	CA	7	TB-rx	.	.	.	.	.	.	.	.	.	.	.	.	.
discharged	.	N	GASTROENTERITIS	HEU	N	N	N	.	Y	9	249	4	.	.	contaminant	negative	negative	.	.	.	Ceftriaxone	175	12	IVI	CA	2	Ampicillin	175	6	IVI	CA	2	cefotaxime	175	6	IV	CA	6	.	.	.	.	.	.	.	.
discharged	ceftriaxone	N	SEPSIS	NEG	N	N	Y	chronic renal	Y	7	415	105	.	.	contaminant	negative	negative	.	.	.	Ampicillin	230	6	IVI	CA	4	Ceftriaxone	230	6	IVI	CA	4	.	.	.	.	.	.	.	.	.	.	.	.	.	.
discharged	ceftriaxone	N	GASTROENTERITIS	HEU	N	N	N	.	N	47.2	161	46	.	.	negative	negative	negative	.	.	.	Ceftriaxone	700	24	IVI	CA	4	Augmentin	100	8	PO	CA	9	.	.	.	.	.	.	.	.	.	.	.	.	.	.
discharged	.	N	GASTROENTERITIS	NEG	N	N	N	.	Y	17	466	30.8	.	.	negative	K. pneumoniae	negative	.	.	.	Ampicillin	185	6	IVI	CA	3	Cefotaxime	185	6	IVI	CA	3	Amoxil	.	.	PO	CA	2	.	.	.	.	.	.	.	.
discharged	cefotaxime/ampicillin	Y	UTI	NEG	N	N	N	.	Y	16	547	124	.	.	negative	K. pneumoniae	negative	.	.	.	Cefotaxime	200	6	IVI	CA	2	Ampicillin	200	6	IVI	CA	2	Meropenem	160	8	IV	CA	7	.	.	.	.	.	.	.	.
discharged	ceftriaxone	Y	GASTROENTERITIS	HEU	N	N	N	.	Y	6.9	265	.	.	.	negative	K. pneumoniae	negative	.	.	.	Ceftriaxone	480	24	IVI	CA	3	Amoxil	.	.	PO	CA	2	.	.	.	.	.	.	.	.	.	.	.	.	.	.
discharged	.	Y	SEPSIS + UTI	NEG	N	N	Y	chronic renal	Y	25	644	110	.	.	negative	K. pneumoniae	negative	.	.	.	Cefotaxime	200	6	IVI	CA	2	Ampicillin	200	6	IVI	CA	2	Amikacin	68	24	IV	CA	8	.	.	.	.	.	.	.	.
discharged	meropenem/vancomycin	N	MENINGITIS	HEU	N	N	N	.	Y	16	1116	320	.	.	negative	K. pneumoniae	negative	.	.	.	vancomycin	50	8	IVI	CA	2							.	.	.	.	.	.	.	.	.	.	.	.	.	.
discharged	.	N	SEPSIS	HEU	N	N	N	.	Y	12	487	95	.	.	negative	E. faecalis	negative	.	.	.	Ampicillin	200	6	IVI	CA	6	Cefotaxime	200	6	IVI	CA	6	.	.	.	.	.	.	.	.	.	.	.	.	.	.
discharged	.	N	PNEUMONIA + UTI	NEG	N	N	N	.	Y	.	.	193	.	.	negative	E.coli	negative	.	.	.	Cefotaxime	260	6	IVI	CA	3	Ampicillin	260	6	IVI	CA	3	Meropenem	200	8	IV	CA	3	.	.	.	.	.	.	.	.
discharged	.	N	SEPSIS + UTI	NEG	N	N	Y	Prematurity	Y	29	209	.	.	.	E.coli	E.coli	negative	.	.	.	Ceftriaxone	250	12	IVI	CA	7	.	.	.	.	.	.	.	.	.	.	.	.	.	.	.	.	.	.	.	.
discharged	ampicillin, gentamicin	N	GASTROENTERITIS	HEU	N	N	N	.	Y	15	454	4	.	.	E.coli	E.coli	negative	.	.	.	Cefotaxime	190	6	IVI	CA	4	Amoxil	100	8	PO	CA	2	Ertapenem	90	12	IV	CA	3	Meropenem	75	8	IV	CA	7	.	.
discharged	ceftriaxone	N	SEPSIS + MENINGITIS	HEU	N	N	Y	Prematurity	Y	16	254	86	.	.	E.coli	C. albicans	negative	.	.	.	Cefotaxime	150	6	IVI	CA	5	.	.	.	.	.	.	.	.	.	.	.	.	.	.	.	.	.	.	.	.
discharged	ceftriaxone	N	PNEUMONIA	NEG	N	N	N	.	Y	6.6	164	.	.	.	negative	C. albicans	negative	.	.	.	Ceftriaxone	470	12	IVI	CA	4	.	.	.	.	.	.	.	.	.	.	.	.	.	.	.	.	.	.	.	.
discharged	ceftriaxone	Y	PNEUMONIA	NEG	N	N	Y	Prematurity	Y	7.9	253	9.1	.	RSV/PIV3/CMV	negative	.	negative	.	.	.	Ampicillin	200	6	IVI	CA	5	Gentamicin	20	24	IVI	CA	5	.	.	.	.	.	.	.	.	.	.	.	.	.	.
discharged	.	N	PNEUMONIA	NEG	N	N	N	.	Y	10	338	4	.	RSV/CMV	negative	.	negative	.	.	.	Ampicillin	125	6	IVI	CA	5	Gentamicin	30	24	IVI	CA	5							.	.	.	.	.	.	.	.
discharged	cefotaxime/ampicillin	N	SEPSIS	HEU	N	N	Y	Prematurity	Y	12	312	76.2	.	RSV/ADENO	negative	.	negative	.	.	.	Ampicillin	125	6	IVI	CA	5	Cefotaxime	125	6	IVI	CA	3	Gentamicin	12	24	IV	CA	5	.	.	.	.	.	.	.	.
discharged	.	Y	PNEUMONIA	NEG	N	N	N	.	N	6	374	15.9	negative	.	negative	.	negative	.	.	.	Cefotaxime	110	6	IVI	CA	2	Ampicillin	110	6	IVI	CA	6	Gentamicin	11	24	IV	CA	5	.	.	.	.	.	.	.	.
discharged	.	N	PNEUMONIA + SEPSIS	NEG	N	N	N	.	N	8.7	522	124	negative	.	negative	.	negative	.	.	.	Cefotaxime	200	6	IVI	CA	1	Ampicillin	200	6	IV	CA	7	Gentamicin	20	24	IV	CA	7	.	.	.	.	.	.	.	.
discharged	cefotaxime/ampicillin	N	PNEUMONIA	NEG	N	N	N	.	N	8	490	4	negative	.	negative	.	negative	.	.	.	Ampicillin	200	6	IVI	CA	2	Gentamicin	20	24	IVI	CA	2	Amoxil	125	8	PO	CA	4	.	.	.	.	.	.	.	.
discharged	ceftriaxone	N	PNEUMONIA	NEG	N	N	N	.	N	56	493	4	negative	.	negative	.	negative	.	.	.	Ampicillin	200	6	IVI	CA	2	Cefotaxime	200	6	IVI	CA	5	Amoxil	120	8	PO	CA	5	.	.	.	.	.	.	.	.
discharged	ceftriaxone	N	PNEUMONIA + SEPSIS	NEG	N	N	N	.	N	6	521	48.9	negative	.	negative	.	negative	.	.	.	Ampicillin	190	6	IVI	CA	4	Gentamicin	20	24	IVI	CA	3	cefotaxime	190	6	IV	CA	1	Augmentin	60	8	PO	CA	2	.	.
discharged	.	Y	PNEUMONIA	NEG	N	N	Y	Neuromuscular	N	14	298	46	negative	.	negative	.	negative	.	.	.	Augmentin	200	8	PO	CA	5							.	.	.	.	.	.	.	.	.	.	.	.	.	.
discharged	ampicillin	N	PNEUMONIA	NEG	N	N	Y	Prematurity	N	8	401	25	negative	.	negative	.	negative	.	.	.	Ampicillin	800	6	IVI	CA	5	Gentamicin	40	24	IVI	CA	5	.	.	.	.	.	.	.	.	.	.	.	.	.	.
discharged	ceftriaxone	N	PNEUMONIA	NEG	N	Y	Y	Prematurity	N	10	267	.	negative	.	negative	.	negative	.	.	.	Ampicillin	170	6	IVI	CA	5	Gentamicin	17	24	IVI	CA	5	.	.	.	.	.	.	.	.	.	.	.	.	.	.
discharged	.	N	PNEUMONIA	HEU	N	N	N	.	Y	6.9	226	1	ADENO	.	negative	.	negative	.	.	.	Ceftriaxone	500	24	IVI	CA	4	Bactrim	50	6	IVI	CA	5	Amoxil	300	8	PO	CA	3	.	.	.	.	.	.	.	.
discharged	.	N	PNEUMONIA + GASTRO	NEG	N	N	N	.	Y	19	401	11	.	.	negative	.	negative	.	.	.	Ampicillin	250	6	IVI	CA	4	Gentamicin	25	24	IVI	CA	4	amoxil	150	8	PO	CA	3	.	.	.	.	.	.	.	.
discharged	.	N	SEPSIS	NEG	N	N	N	.	N	18	470	4	.	.	negative	.	negative	.	.	.	Ampicillin	150	6	IVI	CA	2	Claforan	150	6	IVI	CA	2	.	.	.	.	.	.	.	.	.	.	.	.	.	.
discharged	.	N	SEPSIS	NEG	N	N	N	.	N	12	455	95	.	.	negative	.	negative	.	.	.	Ampicillin	230	6	IVI	CA	3	Cefotaxime	230	6	IVI	CA	14	.	.	.	.	.	.	.	.	.	.	.	.	.	.
discharged	.	N	PNEUMONIA + SEPSIS	NEG	N	N	N	.	N	7	329	4	.	.	negative	.	negative	.	.	.	Cefotaxime	195	6	IVI	CA	2	Ampicillin	195	6	IVI	CA	6	Gentamicin	20	24	IV	CA	4	.	.	.	.	.	.	.	.
discharged	.	N	PNEUMONIA + SEPSIS	NEG	N	N	N	.	N	8	255	4	.	.	negative	.	negative	.	.	.	Cefotaxime	200	6	IVI	CA	1	Ampicillin	200	6	IVI	CA	3	Gentamicin	20	24	IV	CA	2	.	.	.	.	.	.	.	.
discharged	.	N	PNEUMONIA	NEG	N	N	N	.	N	11	264	77	.	.	negative	.	negative	.	.	.	Cefotaxime	250	6	IVI	CA	2	Ampicillin	250	6	IVI	CA	5	Gentamicin	25	24	IV	CA	4	.	.	.	.	.	.	.	.
discharged	.	N	MENINGITIS	NEG	N	N	N	.	N	17	342	4	.	.	negative	.	negative	.	.	.	Cefotaxime	200	6	IVI	CA	9	Ampicillin	200	6	IVI	CA	3	.	.	.	.	.	.	.	.	.	.	.	.	.	..
discharged	.	Y	PNEUMONIA + SEPSIS	HEU	N	N	N	.	N	9.4	650	40	.	.	negative	.	negative	.	.	.	Cefotaxime	170	6	IVI	CA	3	Ampicillin	170	6	IVI	CA	5	Gentamicin	17	24	IV	CA	5	.	.	.	.	.	.	.	.
discharged	.	N	GASTROENTERITIS	HEU	N	N	N	.	N	8	580	4	.	.	negative	.	negative	.	.	.	Cefotaxime	200	6	IVI	CA	3	Gentamicin	20	24	IVI	CA	3	Ampicillin	200	6	IV	CA	3	.	.	.	.	.	.	.	.
discharged	.	N	PNEUMONIA + MENINGITIS	NEG	N	N	N	.	N	22	529	.	.	.	negative	.	negative	.	.	.	Ceftriaxone	700	24	IVI	CA	7	.	.	.	.	.	.	.	.	.	.	.	.	.	.	.	.	.	.	.	.
discharged	amoxil	N	MENINGITIS	NEG	N	N	N	.	N	.	.	.	.	.	negative	.	negative	.	.	.	Ceftriaxone	1g	12	IVI	CA	4	.	.	.	.	.	.	.	.	.	.	.	.	.	.	.	.	.	.	.	.
discharged	ampicillin, ceftriaxone	N	PNEUMONIA	NEG	N	N	N	.	N	12	462	199	.	.	negative	.	negative	.	.	.	Ampicillin	250	6	IVI	CA	6	Cefotaxime	250	6	IVI	CA	2	Gentamicin	25	24	IV	CA	6	.	.	.	.	.	.	.	.
discharged	ceftriaxone	N	SEPSIS + GASTRO	NEG	N	N	N	.	N	10	354	4	.	.	negative	.	negative	.	.	.	Ampicillin	80	12	IVI	CA	2	Gentamicin	12	24	IVI	CA	2	ceftriaxone	200	24	IV	CA	3	.	.	.	.	.	.	.	.
discharged	ceftriaxone	N	PNEUMONIA	NEG	N	N	N	.	N	10	372	4	.	.	negative	.	negative	.	.	.	Ampicillin	300	6	IVI	CA	4	Gentamicin	45	24	IVI	CA	2	Amoxil	180	8	PO	CA	2	.	.	.	.	.	.	.	.
discharged	ceftriaxone	N	SEPSIS	NEG	N	N	N	.	N	9	534	4	.	.	negative	.	negative	.	.	.	Ampicillin	150	6	IVI	CA	6	Cefotaxime	150	6	IVI	CA	2	Gentamicin	15	24	IV	CA	6	.	.	.	.	.	.	.	.
discharged	ceftriaxone	Y	PNEUMONIA + MENINGITIS	UNK	N	N	N	.	N	20	672	248	.	.	negative	.	negative	.	.	.	Ceftriaxone	1g	24	IVI	CA	5	Acyclovir	200	8	IVI	CA	6	TBM RX	.	.	.	CA	5	.	.	.	.	.	.	.	.
discharged	ceftriaxone	N	PNEUMONIA	NEG	N	N	N	.	N	9	384	4	.	.	negative	.	negative	.	.	.	Cefotaxime	170	6	IVI	CA	3	Ampicillin	170	6	IVI	CA	3	Amoxil	100	8	PO	CA	3	.	.	.	.	.	.	.	.
discharged	ceftriaxone	N	GASTROENTERITIS	NEG	N	N	N	.	N	10	344	.	.	.	negative	.	negative	.	.	.	Cefotaxime	180	6	IVI	CA	5	Ampicillin	180	6	IVI	CA	1	.	.	.	.	.	.	.	.	.	.	.	.	.	.
discharged	ceftriaxone	N	GASTROENTERITIS	NEG	N	N	N	.	N	9.4	.	52	.	.	negative	.	negative	.	.	.	Ampicillin	125	6	IVI	CA	6	Cefotaxime	125	8	IVI	CA	4	Gentamicin	13	24	IV	CA	7	.	.	.	.	.	.	.	.
discharged	ceftriaxone	N	OTHER	NEG	N	N	N	.	N	28	306	121	.	.	negative	.	negative	.	.	.	Ceftriaxone	500	12	IVI	CA	3	Augmentin	125	8	PO	CA	7	amoxil	125	8	PO	CA	7	.	.	.	.	.	.	.	.
discharged	.	Y	SEPSIS	NEG	N	N	Y	Prematurity	N	17	317	4	.	.	negative	.	negative	.	.	.	Ampicillin	130	6	IVI	CA	4	Cefotaxime	130	6	IVI	CA	4	Penicillin G	150 000	12	IV	CA	10	.	.	.	.	.	.	.	.
discharged	cefotaxime/ampicillin	N	PNEUMONIA + SEPSIS	NEG	N	N	Y	Prematurity	N	14	313	.	.	.	negative	.	negative	.	.	.	Ampicillin	135	6	IVI	CA	4	Ceftriaxone	135	12	IVI	CA	2	cefotaxime	135	6	IV	CA	3	amoxil	90	8	PO	CA	1	.	.
discharged	ceftriaxone	N	PNEUMONIA + SEPSIS	NEG	Y	N	Y	Prematurity	N	11	330	4	.	.	negative	.	negative	.	.	.	Ampicillin	100	6	IVI	CA	5	Gentamicin	10	24	IVI	CA	5	cefotaxime	100	6	IV	CA	2	.	.	.	.	.	.	.	.
discharged	ceftriaxone	N	PNEUMONIA	NEG	N	N	Y	Prematurity	N	11	352	59.8	.	.	negative	.	negative	.	.	.	Ampicillin	180	6	IVI	CA	5	Cefotaxime	180	6	IVI	CA	5	.	.	.	.	.	.	.	.	.	.	.	.	.	.
discharged	ceftriaxone	N	PNEUMONIA	NEG	N	N	Y	Prematurity	N	5	253	4	.	.	negative	.	negative	.	.	.	Cefotaxime	185	12	IVI	CA	3	Ampicillin	185	6	IVI	CA	3	Erythromycin	50	6	PO	CA	3	.	.	.	.	.	.	.	.
discharged	.	Y	SEPSIS	HEU	N	N	N	.	Y	13	458	71.4	.	.	E.coli	.	negative	.	.	.	Ampicillin	350	6	IVI	CA	2	Gentamicin	35	24	IVI	CA	2	ceftriaxone	680	24	IV	CA	3	.	.	.	.	.	.	.	.
discharged	.	N	PNEUMONIA	NEG	N	N	Y	Prematurity	N	17	446	4	.	.	contaminant	.	negative	.	.	.	Ceftriaxone	120	12	IVI	CA	1	Ampicillin	140	6	IVI	CA	5	Gentamicin	15	24	IV	CA	5	.	.	.	.	.	.	.	.
discharged	.	N	GASTROENTERITIS	NEG	N	N	N	.	Y	9.9	405	4	.	.	contaminant	.	negative	.	.	.	Ampicillin	170	6	IVI	CA	6	Cefotaxime	170	6	IVI	CA	4	Gentamicin	18	24	IV	CA	3	.	.	.	.	.	.	.	.
discharged	.	N	PNEUMONIA	NEG	N	N	N	.	N	17	383	.	.	.	.	.	negative	.	.	.	Ampicillin	135	6	IVI	CA	5	Cefotaxime	135	6	IVI	CA	2	Gentamicin	14	24	IV	CA	5	.	.	.	.	.	.	.	.
discharged	.	N	PNEUMONIA	NEG	N	N	N	.	N	.	.	.	.	.	.	.	negative	.	.	.	Amoxil	450	8	PO	CA	5	.	.	.	.	.	.	.	.	.	.	.	.	.	.	.	.	.	.	.	.
discharged	.	N	SEPSIS	NEG	N	N	N	.	N	18	720	.	.	.	.	.	negative	.	.	.	Ceftriaxone	295	12	IVI	CA	5	.	.	.	.	.	.	.	.	.	.	.	.	.	.	.	.	.	.	.	.
discharged	amoxil	N	PNEUMONIA	POS	N	N	Y	Prematurity	N	15.8	309	.	.	.	.	.	negative	.	.	.	Ampicillin	450	6	IVI	CA	3	Amoxil	250	8	PO	CA	5	.	.	.	.	.	.	.	.	.	.	.	.	.	.
discharged	.	N	PNEUMONIA	NEG	N	N	N	.	N	18	458	4	.	.	negative	.	negative	.	.	.	Ampicillin	165	6	IVI	CA	5	Cefotaxime	165	6	IVI	CA	2	Gentamicin	20	24	IV	CA	.	.	.	.	.	.	.	.	.
discharged	.	N	SEPSIS + MENINGITIS	NEG	N	N	N	.	Y	16	463	234	.	.	S. agalactiae	E.coli	S.agalactiae	.	.	.	Ampicillin	200	6	IVI	CA	3	Acyclovir	40	8	IVI	CA	3	cefotaxime	200	6	IV	CA	10	.	.	.	.	.	.	.	.
discharged	ceftriaxone	N	PNEUMONIA	NEG	N	N	N	.	Y	9	323	71	.	.	negative	negative	Acinetobacter spp	.	.	.	Ampicillin	.	.	IVI	CA	7	Meropenem	.	.	IVI	CA	4	.	.	.	.	.	.	.	.	.	.	.	.	.	.
discharged	.	N	PNEUMONIA	NEG	N	N	N	.	N	.	.	.	.	.	.	.	.	.	.	.	Amoxil	200	8	PO	CA	3	.	.	.	.	.	.	.	.	.	.	.	.	.	.	.	.	.	.	.	.
discharged	.	N	PNEUMONIA	NEG	N	N	N	.	N	.	.	.	.	.	.	.	.	.	.	.	Amoxil	160	8	PO	CA	5	.	.	.	.	.	.	.	.	.	.	.	.	.	.	.	.	.	.	.	.
discharged	.	N	PNEUMONIA	HEU	N	N	Y	Prematurity	Y	24	447	.	.	influenza/cmv	negative	negative	.	.	.	.	Cefotaxime	140	6	IVI	CA	5	Ampicillin	1140	6	IVI	CA	5	bactrim	15	6	IV	CA	5	Ganciclovir	15	12	IV	CA	7	.	.
discharged	ceftriaxone	Y	PNEUMONIA	NEG	N	N	Y	Prematurity	N	5	318	53	negative	.	negative	negative	.	.	.	.	Ceftriaxone	110	24	IVI	CA	5	.	.	.	.	.	.	.	.	.	.	.	.	.	.	.	.	.	.	.	.
discharged	.	N	PNEUMONIA	NEG	N	N	Y	Prematurity	Y	9	528	22	HMPV	.	negative	negative	.	.	.	.	Ampicillin	180	6	IVI	CA	2	Cefotaxime	180	6	IVI	CA	5							.	.	.	.	.	.	.	.
discharged	.	N	SEPSIS	NEG	N	N	N	.	N	.	.	4	.	.	negative	negative	.	.	.	.	Cefotaxime	140	6	IVI	CA	3	Ampicillin	140	6	IVI	CA	3	Amoxil	90	8	PO	CA	3	.	.	.	.	.	.	.	.
discharged	.	N	GASTROENTERITIS	HEU	N	N	N	.	N	12	667	.	.	.	negative	negative	.	.	.	.	Cefotaxime	390	6	IVI	CA	3	Gentamicin	60	4	PO	CA	5	Amoxil	250	8	PO	CA	5	flagyl	60	8	PO	CA	5	.	.
discharged	.	N	PNEUMONIA	UNK	N	N	N	.	N	52	767	.	.	.	negative	negative	.	.	.		ampicillin	800	24	IVI	CA	1	Amoxicillin	250	8	PO	CA	5	.	.	.	.	.	.	.	.	.	.	.	.	.	.
discharged	.	N	PNEUMONIA	NEG	N	N	N	.	N	5	256	0	.	.	negative	negative	.	.	.	.	Ampicillin	225	6	IVI	CA	5	Gentamicin	23	24	IVI	CA	5	.	.	.	.	.	.	.	.	.	.	.	.	.	.
discharged	.	N	SEPSIS	HEU	N	N	N	.	N	7	256	4	.	.	negative	negative	.	.	.	.	Cefotaxime	165	6	IVI	CA	3	Ampicillin	165	6	IVI	CA	3	.	.	.	.	.	.	.	.	.	.	.	.	.	.
discharged	ampicillin, gentamicin	Y	PNEUMONIA	POS	N	N	N	.	N	6.1	227	.	.	.	negative	negative	.	.	.	.	Amoxil	500	8	PO	CA	5	.	.	.	.	.	.	.	.	.	.	.	.	.	.	.	.	.	.	.	.
discharged	ceftriaxone	N	PNEUMONIA	NEG	N	N	N	.	N	.	.	.	.	.	negative	negative	.	.	.	.	Ceftriaxone	630	24	IVI	CA	6	.	.	.	.	.	.	.	.	.	.	.	.	.	.	.	.	.	.	.	.
discharged	ceftriaxone	Y	SEPSIS	NEG	N	N	N	.	N	12	163	196	.	.	negative	negative	.	.	.	.	Ciprofloxacin	230	12	IVI	CA	8	Flagyl	500	8	IVI	CA	8	Albendazole	400	24	PO	CA	5	.	.	.	.	.	.	.	.
discharged	ceftriaxone	N	UTI	NEG	Y	N	N	.	Y	9	375	53	.	.	negative	negative	.	.	.	.	Ampicillin	360	6	IVI	CA	6	Gentamicin	36	24	IVI	CA	5	.	.	.	.	.	.	.	.	.	.	.	.	.	.
discharged	.	N	SEPSIS + UTI	NEG	N	N	N	.	Y	22	360	.	.	.	E.coli	negative	.	.	.	.	Cefotaxime	540	8	IVI	CA	5	Ciprofloxacin	.	.	PO	CA	4	.	.	.	.	.	.	.	.	.	.	.	.	.	.
discharged	.	Y	UTI	NEG	N	N	N	.	Y	10	342	188	.	.	E.coli	negative	.	.	.	.	Ampicillin	250	6	IVI	CA	2	Cefotaxime	250	6	IVI	CA	4	Amikacin	100	12	IV	CA	2	ertapenem						.	.
discharged	ceftriaxone	Y	PNEUMONIA	NEG	N	N	N	.	Y	12	285	.	negative	.	.	negative	.	.	.	.	Ceftriaxone	900	24	IVI	CA	1	Augmentin	135	8	PO	CA	2	Amoxil	250	8	PO	CA	5	.	.	.	.	.	.	.	.
discharged	.	Y	GASTROENTERITIS	HEU	N	N	N	.	N	27	384	.	.	.	.	negative	.	.	.	.	Ceftriaxone	800	24	IVI	CA	2	Amoxil	.	.	PO	CA	2	.	.	.	.	.	.	.	.	.	.	.	.	.	.
discharged	.	N	UTI	NEG	N	N	Y	OTHER cystic fibrosis	Y	12	425	.	.	.	negative	negative	.	.	.	.	Augmentin	120	8	PO	CA	8	.	.	.	.	.	.	.	.	.	.	.	.	.	.	.	.	.	.	.	.
discharged	.	Y	SEPSIS	UNK	N	N	Y	Prematurity	Y	9.5	337	4	RSV	.	negative	K. pneumoniae	.	.	.	.	Ampicillin	100	6	IVI	CA	3	Claforan	100	6	PO	CA	2							.	.	.	.	.	.	.	.
discharged	.	N	UTI	NEG	N	N	Y	chronic renal	Y	.	.	.	negative	.	negative	E.coli	.	.	.	.	Cefotaxime	250	6	IVI	CA	5	Augmentin	150	.	PO	CA	14	.	.	.	.	.	.	.	.	.	.	.	.	.	.
discharged	.	N	SEPSIS	NEG	N	N	Y	Chromosomal	Y	.	.	.	.	.	negative	E.coli	.	.	.	.	Augmentin	150	8	PO	CA	1	Ceftriaxone	250	12	IVI	CA	5	.	.	.	.	.	.	.	.	.	.	.	.	.	.
discharged	.	N	PNEUMONIA + UTI	NEG	N	N	Y	Prematurity	Y	22	667	4	.	.	negative	E.coli	.	.	.	.	Ceftriaxone	200	12	IVI	CA	7	.	.	.	.	.	.	.	.	.	.	.	.	.	.	.	.	.	.	.	.
discharged	.	N	UTI	NEG	N	N	N	.	Y	17	566	.	.	.	.	E.coli	.	.	.	.	Augmentin	250	8	PO	CA	4	Amoxil	125	8	PO	CA	3	.	.	.	.	.	.	.	.	.	.	.	.	.	.
discharged	ceftriaxone	Y	PNEUMONIA	NEG	N	N	N	.	N	5.3	445	2.3	negative	negative	negative	.	.	.	.	.	valganciclovir	.	.	.	.	.	.	.	.	.	.	.	.	.	.	.	.	.	.	.	.	.	.	.	.	.
discharged	.	N	SEPSIS	POS	N	N	Y	Prematurity	Y	10	432	4	.	.	negative	C. albicans	.	.	.	.	Ampicillin	240	6	IVI	CA	4	Gentamicin	40	24	IVI	CA	4	Augmentin	135	8	PO	CA	2	.	.	.	.	.	.	.	.
discharged	pen vk	N	UTI	NEG	N	N	N	.	Y	11	352	.	.	.	.	C. albicans	.	.	.	.	Penicillin VK	240	6	PO	CA	12	.	.	.	.	.	.	.	.	.	.	.	.	.	.	.	.	.	.	.	.
discharged	.	N	PNEUMONIA + UTI	NEG	N	N	N	.	Y	.	.	.	ADENO	.	.	C. albicans	.	.	.	.	Amoxil	115	8	PO	CA	5	.	.	.	.	.	.	.	.	.	.	.	.	.	.	.	.	.	.	.	.
discharged	.	Y	MENINGITIS	NEG	N	N	N	.	N	7.2	318	9.6	.	.	negative	.	.	.	.	.	Ceftriaxone	700	24	IVI	CA	7	.	.	.	.	.	.	.	.	.	.	.	.	.	.	.	.	.	.	.	.
discharged	.	N	PNEUMONIA	NEG	N	N	Y	Prematurity	Y	14	396	15.3	negative	.	S.thoracalentis	.	.	.	.	.	Ampicillin	125	6	IVI	CA	5	Gentamicin	13	24	IVI	CA	5	.	.	.	.	.	.	.	.	.	.	.	.	.	.
discharged	ceftriaxone	N	PNEUMONIA	NEG	N	N	N	.	Y	14	653	15.5	RSV	.	S. pneumoniae	.	.	.	.	.	Ampicillin	250	6	IVI	CA	7	Gentamicin	25	24	IVI	CA	6	.	.	.	.	.	.	.	.	..	.	.	.	.	.
discharged	.	Y	PNEUMONIA	NEG	N	N	N	.	Y	9	288	4	.	RSV	negative	.	.	.	.	.	Ampicillin	250	6	IVI	CA	5	Gentamicin	25	24	IVI	CA	5	.	.	.	.	.	.	.	.	.	.	.	.	.	.
discharged	ampicillin	Y	PNEUMONIA	HEU	N	N	Y	Chromosomal	Y	8	154	.	.	corona/rhino/cmv/rsv	negative	.	.	.	.	.	Amoxil	210	8	PO	CA	4	.	.	.	.	.	.	.	.	.	.	.	.	.	.	.	.	.	.	.	.
discharged	ceftriaxone	N	PNEUMONIA	HEU	N	N	N	.	N	11	472	136	.	.	negative	.	.	.	.	.	Ampicillin	490	6	IVI	CA	5	Gentamicin	50	24	IVI	CA	5	.	.	.	.	.	.	.	.	.	.	.	.	.	.
discharged	.	Y	PNEUMONIA	HEU	N	N	N	.	N	15	644	42	.	.	negative	.	.	.	.	.	Ampicillin	450	6	IVI	CA	4	Amoxil	270	8	PO	CA	.	.	.	.	.	.	.	.	.	.	.	.	.	.	.
discharged	.	Y	PNEUMONIA	POS	N	N	N	.	Y	13	767	25.9	RSV/PIV3	.	negative	.	.	.	.	.	Ceftriaxone	400	24	IVI	CA	4	Bactrim	40	6	IVI	CA	21	Ganciclovir	40	12	IV	CA	6	.	.	.	.	.	.	.	.
discharged	.	N	PNEUMONIA	NEG	N	N	N	.	Y	9.6	652	4	RSV	.	negative	.	.	.	.	.	Cefotaxime	235	6	IVI	CA	1	Ampicillin	235	6	IVI	CA	1	Amoxil	135	8	PO	CA	7	.	.	.	.	.	.	.	.
discharged	.	N	PNEUMONIA	NEG	N	N	Y	Prematurity	Y	15	435	.	RSV	.	negative	.	.	.	.	.	Ampicillin	230	6	IVI	CA	4	Gentamicin	23	24	IVI	CA	4	.	.	.	.	.	.	.	.	.	.	.	.	.	.
discharged	.	N	PNEUMONIA	HEU	N	N	Y	Prematurity	Y	10	493	.	PIV3	.	negative	.	.	.	.	.	Ampicillin	175	6	IVI	CA	3	Gentamicin	15	24	IVI	CA	3	Erythromycin	35	6	PO	CA	5	amoxil	.	.	PO	CA	4	.	.
discharged	.	N	PNEUMONIA	UNK	N	N	N	.	N	12.9	373	52.9	negative	.	negative	.	.	.	.	.	Ampicillin	215	6	IVI	CA	3	Gentamicin	20	24	IVI	CA	3	Amoxil	130	8	PO	CA	4	.	.	.	.	.	.	.	.
discharged	.	N	PNEUMONIA	HEU	N	N	N	.	N	10	670	.	negative	.	negative	.	.	.	.	.	Ampicillin	500	6	IVI	CA	6	Gentamicin	60	24	IVI	CA	5	bactrim	60	6	IV	CA	6	gancydovir	60	12	IV	CA	4	.	.
discharged	.	N	PNEUMONIA	UNK	N	N	N	.	N	13	325	.	negative	.	negative	.	.	.	.	.	Ampicillin	750	6	IVI	CA	7	.	.	.	.	.	.	.	.	.	.	.	.	.	.	.	.	.	.	.	.
discharged	ceftriaxone	Y	GASTROENTERITIS	NEG	N	N	N	.	N	19	309	170	negative	.	negative	.	.	.	.	.	Ceftriaxone	600	24	IVI	CA	3							.	.	.	.	.	.	.	.	.	.	.	.	.	.
discharged	ceftriaxone	N	PNEUMONIA	UNK	N	N	N	.	N	11	464	15	negative	.	negative	.	.	.	.	.	Ampicillin	210	6	IVI	CA	3	Gentamicin	60	24	IVI	CA	3	.	.	.	.	.	.	.	.	.	.	.	.	.	.
discharged	ceftriaxone	N	PNEUMONIA	UNK	N	Y	N	.	Y	10	352	48	negative	.	negative	.	.	.	.	.	Amoxil	200	8	PO	CA	4							.	.	.	.	.	.	.	.	.	.	.	.	.	.
discharged	ceftriaxone	N	PNEUMONIA	HEU	N	N	N	.	N	5	530	4	negative	.	negative	.	.	.	.	.	Ampicillin	.	.	IVI	CA	5	Gentamicin	.	.	IVI	CA	5	.	.	.	.	.	.	.	.	.	.	.	.	.	.
discharged	ceftriaxone	N	PNEUMONIA	NEG	N	N	N	.	N	32	545	54	negative	.	negative	.	.	.	.	.	Ampicillin	360	6	IVI	CA	5	Gentamicin	36	24	IVI	CA	5	Amoxil	200	8	PO	CA	2	.	.	.	.	.	.	.	.
discharged	ampicillin, gentamicin	N	PNEUMONIA	NEG	N	N	Y	Prematurity	N	3.5	716	4	negative	.	negative	.	.	.	.	.	Ampicillin	150	6	IVI	CA	2	Gentamicin	15	24	IVI	CA	2	Cloxacillin	45	6	IV	CA	2	amoxil	.	.	.	.	.	.	.
discharged	ampicillin, gentamicin	Y	PNEUMONIA	NEG	N	N	Y	Prematurity	N	4.5	392	11	negative	.	negative	.	.	.	.	.	Ampicillin	185	6	IVI	CA	2	Gentamicin	18	24	IVI	CA	2	Amoxil	110	8	PO	CA	7	.	.	.	.	.	.	.	.
discharged	ceftriaxone	Y	PNEUMONIA	NEG	N	N	Y	Prematurity	N	11	599	4	negative	.	negative	.	.	.	.	.	Ampicillin	150	6	IVI	CA	2	Gentamicin	15	24	IVI	CA	1	Augmentin	85	8	PO	CA	5	.	.	.	.	.	.	.	.
discharged	ceftriaxone	Y	PNEUMONIA	NEG	Y	N	Y	Prematurity	N	11	74	4	negative	.	negative	.	.	.	.	.	Amoxil	65	8	PO	CA	3							.	.	.	.	.	.	.	.	.	.	.	.	.	.
discharged	.	Y	PNEUMONIA	NEG	N	N	Y	Prematurity	N	10	531	36	CMV	.	negative	.	.	.	.	.	Ampicillin	140	6	IVI	CA	6	Gentamicin	14	24	IVI	CA	6	Erythromycin	40	6	PO	CA	10	.	.	.	.	.	.	.	.
discharged	.	N	PNEUMONIA	NEG	N	N	N	.	Y	15	279	.	ADENO	.	negative	.	.	.	.	.	Amoxil	300	8	PO	CA	7	.	.	.	.	.	.	.	.	.	.	.	.	.	.	.	.	.	.	.	.
discharged	.	N	OTHER	NEG	N	N	N	.	N	17	809	146	.	.	negative	.	.	.	.	.	Ampicillin	175	6	IVI	CA	4	Cefotaxime	175	6	IVI	CA	4	.	.	.	.	.	.	.	.	.	.	.	.	.	.
discharged	.	Y	OTHER	NEG	N	N	N	.	N	9	262	34	.	.	negative	.	.	.	.	.	Ampicillin	950	8	IVI	CA	2	Amoxil	500	8	PO	CA	5	.	.	.	.	.	.	.	.	.	.	.	.	.	.
discharged	.	N	PNEUMONIA	NEG	N	N	N	.	N	8	503	9.4	.	.	negative	.	.	.	.	.	Ampicillin	150	6	IVI	CA	4	Gentamicin	25	24	IVI	CA	4	Penicillin G	165 000	12	IV	CA	6	.	.	.	.	.	.	.	.
discharged	.	N	SEPSIS	NEG	N	N	N	.	N	8.9	545	31	.	.	negative	.	.	.	.	.	Ceftriaxone	160	12	IVI	CA	5	erythromycin	48	6	PO	CA	10	.	.	.	.	.	.	.	.	.	.	.	.	.	.
discharged	.	N	PNEUMONIA	NEG	N	N	N	.	N	407	11	4	.	.	negative	.	.	.	.	.	Ampicillin	185	6	IVI	CA	3	Gentamicin	20	24	IVI	CA	3	.	.	.	.	.	.	.	.	.	.	.	.	.	.
discharged	.	Y	PNEUMONIA	NEG	N	N	N	.	N	14	817	4	.	.	negative	.	.	.	.	.	Ampicillin	160	6	IVI	CA	2	Gentamicin	16	24	IVI	CA	2	Amoxil	95	8	PO	CA	3	.	.	.	.	.	.	.	.
discharged	.	N	PNEUMONIA	NEG	N	N	N	.	N	11	202	4	.	.	negative	.	.	.	.	.	Ampicillin	190	6	IVI	CA	3	Amoxil	120	8	PO	CA	3	.	.	.	.	.	.	.	.	.	.	.	.	.	.
discharged	.	N	SEPSIS + GASTRO	NEG	N	N	N	.	N	16	578	4	.	.	negative	.	.	.	.	.	Ampicillin	150	6	IVI	CA	5	Gentamicin	15	24	IVI	CA	5	.	.	.	.	.	.	.	.	.	.	.	.	.	.
discharged	.	N	PNEUMONIA	NEG	N	N	N	.	N	25.7	714	55	.	.	negative	.	.	.	.	.	Ampicillin	700	6	IVI	CA	2	Gentamicin	70	24	IVI	CA	2	Amoxil	420	8	PO	CA	5	.	.	.	.	.	.	.	.
discharged	.	N	PNEUMONIA	NEG	N	N	N	.	N	8	172	.	.	.	negative	.	.	.	.	.	Ampicillin	650	6	IVI	CA	2	.	.	.	.	.	.	.	.	.	.	.	.	.	.	.	.	.	.	.	.
discharged	.	N	PNEUMONIA	NEG	N	N	N	.	N	9	606	4	.	.	negative	.	.	.	.	.	Ampicillin	150	6	IVI	CA	3	Gentamicin	20	24	IVI	CA	3	Amoxicillin	125	8	PO	CA	3	.	.	.	.	.	.	.	.
discharged	.	N	PNEUMONIA	HEU	N	N	N	.	N	8	700	10	.	.	negative	.	.	.	.	.	Ampicillin	200	6	IVI	CA	3	Gentamicin	50	24	IVI	CA	4	Amoxil	120	8	PO	CA	2	.	.	.	.	.	.	.	.
discharged	.	N	PNEUMONIA	NEG	N	N	N	.	N	20	220	.	.	.	negative	.	.	.	.	.	Augmentin	450	8	PO	CA	5	.	.	.	.	.	.	.	.	.	.	.	.	.	.	.	.	.	.	.	.
discharged	.	N	PNEUMONIA	NEG	N	N	N	.	N	5	411	16	.	.	negative	.	.	.	.	.	Ampicillin	170	6	IVI	CA	2	Gentamicin	17	24	IVI	CA	2	.	.	.	.	.	.	.	.	.	.	.	.	.	.
discharged	amoxil	N	PNEUMONIA	NEG	N	N	N	.	N	5	392	4	.	.	negative	.	.	.	.	.	Ampicillin	215	6	IVI	CA	3	Gentamicin	20	24	IVI	CA	3	.	.	.	.	.	.	.	.	.	.	.	.	.	.
discharged	ampicillin	N	PNEUMONIA	NEG	N	N	N	.	N	8	457	.	.	.	negative	.	.	.	.	.	Ampicillin	450	6	IVI	CA	5	Gentamicin	45	24	IVI	CA	5	.	.	.	.	.	.	.	.	.	.	.	.	.	.
discharged	ampicillin, gentamicin	N	PNEUMONIA	NEG	N	N	N	.	N	7.9	281	68	.	.	negative	.	.	.	.	.	Amoxil	300	8	PO	CA	4	.	.	.	.	.	.	.	.	.	.	.	.	.	.	.	.	.	.	.	.
discharged	ampicillin, gentamicin	N	PNEUMONIA	HEU	N	N	N	.	N	.	.	9	.	.	negative	.	.	.	.	.	Ampicillin	250	6	IVI	CA	5	Gentamicin	25	24	IVI	CA	5	.	.	.	.	.	.	.	.	.	.	.	.	.	.
discharged	ampicillin, gentamicin	N	PNEUMONIA	NEG	N	N	N	.	N	8.5	328	27	.	.	negative	.	.	.	.	.	Amoxil	240	8	PO	CA	6											.	.	.	.	.	.	.	.	.	.
discharged	augmentin	N	PNEUMONIA	NEG	N	N	N	.	N	12	154	.	.	.	negative	.	.	.	.	.	Amoxil	270	8	PO	CA	4	.	.	.	.	.	.	.	.	.	.	.	.	.	.	.	.	.	.	.	.
discharged	cefotaxime/ampicillin	N	PNEUMONIA + SEPSIS	NEG	N	N	N	.	N	13	471	3.7	.	.	negative	.	.	.	.	.	Ampicillin	200	6	IVI	CA	4	Cefotaxime	200	6	IVI	CA	4	.	.	.	.	.	.	.	.	.	.	.	.	.	.
discharged	ceftriaxone	N	PNEUMONIA	NEG	N	N	N	.	N	10	323	8.9	.	.	negative	.	.	.	.	.	Ampicillin	225	6	IVI	CA	3	Gentamicin	24	24	IVI	CA	3	Amoxil	.	.	PO	CA	5	.	.	.	.	.	.	.	.
discharged	ceftriaxone	N	PNEUMONIA	NEG	N	N	N	.	N	23	1021	143	.	.	negative	.	.	.	.	.	Ampicillin	.	.	IVI	CA	5	Gentamicin	.	.	IVI	CA	4	.	.	.	.	.	.	.	.	.	.	.	.	.	.
discharged	ceftriaxone	N	PNEUMONIA	NEG	N	N	N	.	Y	25	557	.	.	.	negative	.	.	.	.	.	Ampicillin	500	6	IVI	CA	2	Gentamicin	70	24	IVI	CA	2	Augmentin	300	8	PO	CA	2	.	.	.	.	.	.	.	.
discharged	ceftriaxone	N	OTHER	NEG	N	N	N	.	N	3.5	561	4.7	.	.	negative	.	.	.	.	.	Ceftriaxone	350	24	IVI	CA	5	.	.	.	.	.	.	.	.	.	.	.	.	.	.	.	.	.	.	.	.
discharged	ceftriaxone	N	PNEUMONIA	UNK	N	N	N	.	N	11	410	24	.	.	negative	.	.	.	.	.	Augmentin	130	8	PO	CA	3	Amoxil	130	8	PO	CA	3	.	.	.	.	.	.	.	.	.	.	.	.	.	.
discharged	ceftriaxone	N	PNEUMONIA	NEG	N	N	N	.	N	17	853	13	.	.	negative	.	.	.	.		Ampicillin	230	8	IVI	CA	5	Gentamicin	23	24	IVI	CA	5	.	.	.	.	.	.	.	.	.	.	.	.	.	.
discharged	ceftriaxone	N	MENINGITIS	NEG	N	N	N	.	N	15	356	1	.	.	negative	.	.	.	.	.	Ceftriaxone	1g	12	IVI	CA	4	.	.	.	.	.	.	.	.	.	.	.	.	.	.	.	.	.	.	.	.
discharged	ceftriaxone	N	PNEUMONIA	NEG	N	N	N	.	N	8	580	0	.	.	negative	.	.	.	.	.	Ampicillin	190	6	IVI	CA	2	Gentamicin	19	24	IVI	CA	2	.	.	.	.	.	.	.	.	.	.	.	.	.	.
discharged	ceftriaxone	N	PNEUMONIA	NEG	N	N	N	.	N	7	355	.	.	.	negative	.	.	.	.	.	Ampicillin	375	6	IVI	CA	6	Gentamicin	38	24	IVI	CA	6	.	.	.	.	.	.	.	.	.	.	.	.	.	.
discharged	ceftriaxone	N	PNEUMONIA	NEG	N	N	N	.	N	13	225	4	.	.	negative	.	.	.	.	.	Ampicillin	225	6	IVI	CA	2	Gentamicin	27	24	IVI	CA	2	Amoxil	165	8	PO	CA	3	.	.	.	.	.	.	.	.
discharged	ceftriaxone	N	PNEUMONIA	NEG	N	N	N	.	Y	8	165	22	.	.	negative	.	.	.	.	.	Augmentin	150	8	PO	CA	4	.	.	.	.	.	.	.	.	.	.	.	.	.	.	.	.	.	.	.	.
discharged	ceftriaxone	N	SEPSIS	NEG	N	N	N	.	Y	138	303	4	.	.	negative	.	.	.	.	.	Ampicillin	335	6	IVI	CA	5	Gentamicin	33	24	IVI	CA	5	.	.	.	.	.	.	.	.	.	.	.	.	.	.
discharged	ceftriaxone	N	PNEUMONIA	NEG	N	N	N	.	N	.	.	17.4	.	.	negative	.	.	.	.	.	Amoxil	75	8	PO	CA	4	.	.	.	.	.	.	.	.	.	.	.	.	.	.	.	.	.	.	.	.
discharged	ceftriaxone	N	GASTROENTERITIS	NEG	N	N	N	.	N	24	580	69	.	.	negative	.	.	.	.	.	Ceftriaxone	1G	24	IVI	CA	5	Gentamicin	65	4	PO	CA	5	Flagyl	100	8	PO	CA	5	.	.	.	.	.	.	.	.
discharged	ceftriaxone	N	GASTROENTERITIS	HEU	N	N	N	.	N	34	391	10	.	.	negative	.	.	.	.	.	Ceftriaxone	230	24	IVI	CA	3	.	.	.	.	.	.	.	.	.	.	.	.	.	.	.	.	.	.	.	.
discharged	.	N	PNEUMONIA	HEU	N	N	Y	Chromosomal	N	9.4	764	4	.	.	negative	.	.	.	.	.	Ampicillin	200	6	IVI	CA	2	Gentamicin	20	24	IVI	CA	2	.	.	.	.	.	.	.	.	.	.	.	.	.	.
discharged	.	Y	PNEUMONIA	NEG	N	N	Y	Chromosomal + cardiac	N	9	249	4	.	.	negative	.	.	.	.	.	Ampicillin	185	6	IVI	CA	1	Gentamicin	20	24	IVI	CA	1	amoxil	110	8	PO	CA	5	.	.	.	.	.	.	.	.
discharged	.	N	OTHER	NEG	N	N	Y	HaemONC	N	.	.	.	.	.	negative	.	.	.	.	.	Augmentin	340	8	PO	CA	3	.	.	.	.	.	.	.	.	.	.	.	.	.	.	.	.	.	.	.	.
discharged	.	N	PNEUMONIA	NEG	N	N	Y	HaemONC	N	11	490	7.8	.	.	negative	.	.	.	.	.	Ceftriaxone	1g	12	IVI	CA	6	.	.	.	.	.	.	.	.	.	.	.	.	.	.	.	.	.	.	.	.
discharged	.	N	PNEUMONIA	NEG	N	N	Y	Neuromuscular	N	.	.	.	.	.	negative	.	.	.	.	.	Ampicillin	560	6	IVI	CA	6	Gentamicin	80	24	IVI	CA	6	Azithromycin	500	24	PO	PROPHYLAXSIS	3	Augmentin	375	8	PO	CA	3	.	.
discharged	.	Y	PNEUMONIA	NEG	N	N	Y	Neuromuscular	N	19	465	63	.	.	negative	.	.	.	.	.	Augmentin	250	8	PO	CA	5	Amoxil	240	8	PO	CA	5	.	.	.	.	.	.	.	.	.	.	.	.	.	.
discharged	.	N	PNEUMONIA	NEG	N	N	Y	Neuromuscular	N	10	148	.	.	.	negative	.	.	.	.	.	Ampicillin	500	6	IVI	CA	5	Gentamicin	70	24	IVI	CA	5	.	.	.	.	.	.	.	.	.	.	.	.	.	.
discharged	ceftriaxone	N	SEPSIS	NEG	N	N	Y	Neuromuscular	N	3.9	340	.	.	.	negative	.	.	.	.	.	Ceftriaxone	600	24	IVI	CA	5	.	.	.	.	.	.	.	.	.	.	.	.	.	.	.	.	.	.	.	.
discharged	ampicillin, gentamicin	Y	PNEUMONIA	UNK	N	N	Y	Neuromuscular	N	3.6	331	4	.	.	negative	.	.	.	.	.	Augmentin	255	8	PO	CA	7	.	.	.	.	.	.	.	.	.	.	.	.	.	.	.	.	.	.	.	.
discharged	ceftriaxone	N	PNEUMONIA	NEG	Y	N	Y	PID/HaemONC	N	19	657	.	.	.	negative	.	.	.	.	.	Ampicillin	.	.	.	.	.	.	.	.	.	.	.	.	.	.	.	.	.	.	.	.	.	.	.	.	.
discharged	.	N	PNEUMONIA	NEG	N	N	Y	Prematurity	N	13	395	.	.	.	negative	.	.	.	.	.	Ampicillin	150	6	IVI	CA	4	Gentamicin	18	24	IVI	CA	4	Amoxil	90	8	PO	CA	2	.	.	.	.	.	.	.	.
discharged	.	N	PNEUMONIA	NEG	N	N	Y	Prematurity	N	6.3	436	.	.	.	negative	.	.	.	.	.	Amoxil	225	8	PO	CA	7	Azithromycin	80	24	PO	CA	6	.	.	.	.	.	.	.	.	.	.	.	.	.	.
discharged	.	N	PNEUMONIA	NEG	N	N	Y	Prematurity	N	67	301	.	.	.	negative	.	.	.	.	.	Ampicillin	.	.	IVI	CA	.	Gentamicin	.	.	IVI	CA	.	.	.	.	.	.	.	.	.	.	.	.	.	.	.
discharged	ceftriaxone	Y	GASTROENTERITIS	HEU	N	N	Y	Prematurity + chronic care facility	N	21	469	5	.	.	negative	.	.	.	.	.	Ceftriaxone	250	12	IVI	.	5	Amoxicillin	125	8	PO	.	5	.	.	.	.	.	.	.	.	.	.	.	.	.	.
discharged	.	N	PNEUMONIA	NEG	N	N	Y	Primary immune def	N	.	.	.	.	.	negative	.	.	.	.	.	Ampicillin	.	.	IVI	CA	4	Gentamicin	.	.	IVI	CA	4	.	.	.	.	.	.	.	.	.	.	.	.	.	.
discharged	.	N	PNEUMONIA	HEU	N	N	N	.	N	19	323	.		.	negative	.	.	.	.	.	Ampicillin	400	6	IVI	CA	4	Gentamicin	40	24	IVI	CA	4	.	.	.	.	.	.	.	.	.	.	.	.	.	.
discharged	.	Y	PNEUMONIA	POS	N	N	N	.	Y	.	.	.	.	.	contaminant	.	.	.	.	.	Ampicillin	.	.	IVI	CA	3	Gentamicin	.	.	IVI	CA	3	Augmentin	.	.	PO	CA	3	.	.	.	.	.	.	.	.
discharged	.	N	PNEUMONIA + SEPSIS	NEG	N	N	Y	Prematurity	Y	14	302	.	.	.	C. meningosepticum	.	.	.	.	.	Ampicillin	155	6	IVI	CA	1	Gentamicin	16	24	IVI	CA	1	ceftriaxone	350	24	IV	CA	7	.	.	.	.	.	.	.	.
discharged	ceftriaxone	N	GASTROENTERITIS	HEU	N	N	N	.	Y	29	297	110	.	.	E.coli	.	.	.	.	.	Ceftriaxone	700	24	IVI	CA	3	Ertapenem	100	12	IVI	CA	5	.	.	.	.	.	.	.	.	.	.	.	.	.	.
discharged	.	N	PNEUMONIA	HEU	N	N	N	.	Y	9	508	4	.	.	contaminant	.	.	.	.	.	Ampicillin	220	6	IVI	CA	3	Gentamicin	22	24	IVI	CA	3	.	.	.	.	.	.	.	.	.	.	.	.	.	.
discharged	.	N	MENINGITIS	NEG	N	N	Y	Prematurity	Y	7	356	4	.	.	contaminant	.	.	.	.	.	Ceftriaxone	500	24	IVI	CA	7	.	.	.	.	.	.	.	.	.	.	.	.	.	.	.	.	.	.	.	.
discharged	.	N	OTHER	HEU	N	N	Y	Prematurity	Y	14	759	6	.	.	contaminant	.	.	.	.	.	Cefotaxime	140	6	IVI	CA	3	Ampicillin	140	6	IVI	CA	3	Cloxacillin	75	6	IV	CA	7	Penicillin G	150 000	12	IV	CA	10	.	.
discharged	ceftriaxone	N	GASTROENTERITIS	NEG	N	N	N	.	Y	13	282	52	.	.	contaminant	.	.	.	.	.	Ampicillin	320	6	IVI	CA	2	Gentamicin	48	24	IVI	CA	2	.	.	.	.	.	.	.	.	.	.	.	.	.	.
discharged	cephalexin	N	OTHER	NEG	N	N	N	.	N	.	.	.	.	.	contaminant	.	.	.	.	.	cefalexin	80	6	po	ca	6	aciclovir	150	8	po	ca	6	.	.	.	.	.	.	.	.	.	.	.	.	.	.
discharged	.	N	PNEUMONIA	NEG	N	N	N	.	N	21	518	4	.	.	contaminant	.	.	.	.	.	Ceftriaxone	750	24	IVI	CA	7	.	.	.	.	.	.	.	.	.	.	.	.	.	.	.	.	.	.	.	.
discharged	.	N	PNEUMONIA	NEG	N	N	N	.	N	.	.	.	.	.	.	.	.	.	.	.	Amoxil	.	.	PO	CA	5	.	.	.	.	.	.	.	.	.	.	.	.	.	.	.	.	.	.	.	.
discharged	.	Y	PNEUMONIA	NEG	N	N	N	.	Y	19	858	29	.	rhino/entero/cmv	.	.	.	.	.	.	TBrx	.	.	.	.	.	.	.	.	.	.	.	.	.	.	.	.	.	.	.	.	.	.	.	.	.
discharged	ampicillin, gentamicin	Y	PNEUMONIA	NEG	N	N	Y	Cardiac	N	21	398	31	.	negative	.	.	.	.	.	.	Ampicillin	300	6	IVI	CA	2	Gentamicin	35	24	IVI	CA	2	Augmentin	90	8	PO	CA	4	.	.	.	.	.	.	.	.
discharged	ceftriaxone	N	PNEUMONIA	NEG	N	N	N	.	N	12	258	4	.	.	.	.	.	.	.	.	Amoxil	125	8	PO	CA	3	.	.	.	.	.	.	.	.	.	.	.	.	.	.	.	.	.	.	.	.
discharged	.	N	PNEUMONIA	NEG	N	N	Y	Prematurity	Y	.	.	.	RSV	.	.	.	.	.	.	.	Ampicillin	250	6	IVI	CA	2	Augmentin	70	8	PO	CA	5	.	.	.	.	.	.	.	.	.	.	.	.	.	.
discharged	.	Y	PNEUMONIA	NEG	N	N	N	.	Y	15	464	.	PIV3	.	.	.	.	.	.	.	Augmentin	100	8	PO	CA	6	.	.	.	.	.	.	.	.	.	.	.	.	.	.	.	.	.	.	.	.
discharged	.	Y	PNEUMONIA	UNK	N	N	N	.	N	.	.	.	negative	.	.	.	.	.	.	.	Ampicillin	200	6	IVI	CA	5	Gentamicin	30	24	IVI	CA	5	Erythromycin	40	6	PO	CA	5	.	.	.	.	.	.	.	.
discharged	.	N	PNEUMONIA	NEG	N	N	N	.	N	12	511	7	negative	.	.	.	.	.	.	.	Amoxil	300	8	PO	CA	5	.	.	.	.	.	.	.	.	.	.	.	.	.	.	.	.	.	.	.	.
discharged	.	N	PNEUMONIA	NEG	N	N	N	.	N	9	520	.	negative	.	.	.	.	.	.	.	Ampicillin	250	6	IVI	CA	3	Gentamicin	25	24	IVI	CA	3	ceftriaxone	500	24	IV	CA	5	.	.	.	.	.	.	.	.
discharged	.	Y	PNEUMONIA	UNK	N	N	N	.	N	19	357	.	negative	.	.	.	.	.	.	.	Ampicillin	500	6	IVI	CA	3	.	.	.	.	.	.	.	.	.	.	.	.	.	.	.	.	.	.	.	.
discharged	ceftriaxone	N	PNEUMONIA	HEU	N	N	N	.	N	14	421	.	negative	.	.	.	.	.	.	.	Ampicillin	400	6	IVI	CA	4	Gentamicin	40	24	IVI	CA	4	Augmentin	240	8	PO	CA	2	.	.	.	.	.	.	.	.
discharged	.	N	PNEUMONIA	NEG	N	N	Y	Prematurity	N	17	406	.	negative	.	.	.	.	.	.	.	Ampicillin	250	5	IVI	CA	3	Gentamicin	30	24	IVI	CA	3	Amoxil	180	8	PO	CA	4	.	.	.	.	.	.	.	.
discharged	.	N	PNEUMONIA	HEU	N	N	Y	Prematurity + chronic lung	N	.	.	.	negative	.	.	.	.	.	.	.	Amoxil	120	8	PO	CA	6	Bactrim	20	6	PO	CA	6	.	.	.	.	.	.	.	.	.	.	.	.	.	.
discharged	.	N	PNEUMONIA	NEG	N	N	Y	Chronic lung	Y		.	.	CMV/PIV3	.	.	.	.	.	.	.	Amoxil	125	8	PO	CA	3	.	.	.	.	.	.	.	.	.	.	.	.	.	.	.	.	.	.	.	.
discharged	.	N	GASTROENTERITIS	NEG	N	N	N	.	N	17	634	.	.	.	.	.	.	.	.	.	.	.	.	.	.	.	.	.	.	.	.	.	.	.	.	.	.	.	.	.	.	.	.	.	.	.
discharged	ampicillin, gentamicin	Y	PNEUMONIA	……………………………………………………………………………………………………………………………………………………………………………………….	N	N	N	.	N	9.6	320	28	.	.	.	.	.	.	.	.	Ampicillin	500	6	IVI	CA	5	Gentamicin	60	24	IVI	CA	5	.	.	..		.	.	.	.	.	.	.	.	.	.
discharged	.	N	PNEUMONIA	NEG	N	N	N	.	N	9.4	764	4	.	.	.	.	.	.	.	.	Amoxil	300	8	PO	CA	6	.	.	.	.	.	.	.	.	.	.	.	.	.	.	.	.	.	.	.	.
discharged	.	Y	PNEUMONIA	NEG	N	N	N	.	N				.	.	.	.	.	.	.	.	Augmentin	240	8	PO	CA	8	Amoxil	240	8	PO	CA	5	.	.	.	.	.	.	.	.	.	.	.	.	.	.
discharged	.	Y	PNEUMONIA	HEU	N	N	N	.	N	15	561	.	.	.	.	.	.	.	.	.	Augmentin	250	8	PO	CA	5	.	.	.	.	.	.	.	.	.	.	.	.	.	.	.	.	.	.	.	.
discharged	.	N	PNEUMONIA	NEG	N	N	N	.	N	.	.	.	.	.	.	.	.	.	.	.	Augmentin	475	8	PO	CA	6	.	.	.	.	.	.	.	.	.	.	.	.	.	.	.	.	.	.	.	.
discharged	.	N	GASTROENTERITIS	NEG	N	N	N	.	N	15	838	61	.	.	.	.	.	.	.	.	Ceftriaxone	1g	24	IVI	CA	7	.	.	.	.	.	.	.	.	.	.	.	.	.	.	.	.	.	.	.	.
discharged	.	N	PNEUMONIA	NEG	N	N	N	.	N	14	424	.	.	.	.	.	.	.	.	.	Amoxil	280	8	PO	CA	4	.	.	.	.	.	.	.	.	.	.	.	.	.	.	.	.	.	.	.	.
discharged	.	N	PNEUMONIA	HEU	N	N	N	.	N	.	.	.	.	.	.	.	.	.	.	.	Augmentin	300	8	PO	CA	7	.	.	.	.	.	.	.	.	.	.	.	.	.	.	.	.	.	.	.	.
discharged	.	N	PNEUMONIA	NEG	N	N	N	.	N	33	271	124	.	.	.	.	.	.	.	.	Amoxil	270	8	PO	CA	7	tbrx	.	.	.	.	.	.	.	.	.	.	.	.	.	.	.	.	.	.	.
discharged	.	N	PNEUMONIA	NEG	N	N	N	.	N	7	256	.	.	.	.	.	.	.	.	.	Augmentin	250	8	PO	CA	1	Ampicillin	550	6	IVI	CA	6	Gentamicin	85	24	IV	CA	6	.	.	.	.	.	.	.	.
discharged	.	N	GASTROENTERITIS	NEG	N	N	N	.	N	15	487	.	.	.	.	.	.	.	.	.	Ceftriaxone	750	24	IVI	CA	3	Amoxil	210	8	PO	CA	1	.	.	.	.	.	.	.	.	.	.	.	.	.	.
discharged	.	N	PNEUMONIA	NEG	N	N	N	.	N	9	691	.	.	.	.	.	.	.	.	.	Ampicillin	.	.	IVI	CA	3	Gentamicin	.	.	IVI	CA	3	.	.	.	.	.	.	.	.	.	.	.	.	.	.
discharged	.	N	SEPSIS	NEG	N	N	N	.	N	12.7	464	.	.	.	.	.	.	.	.	.	Ceftriaxone	200	24	IVI	CA	7	.	.	.	.	.	.	.	.	.	.	.	.	.	.	.	.	.	.	.	.
discharged	.	N	OTHER	HEU	N	N	N	.	Y	6.8	332	.	.	.	.	.	.	.	.	.	Cephalexin	185	12	PO	CA	7	Acyclovir	180	8	PO	CA	7	.	.	.	.	.	.	.	.	.	.	.	.	.	.
discharged	.	N	PNEUMONIA	NEG	N	N	N	.	N	.	.	.	.	.	.	.	.	.	.	.	.	.	.	.	.	.	.	.	.	.	.	.	.	.	.	.	.	.	.	.	.	.	.	.	.	.
discharged	.	Y	GASTROENTERITIS	HEU	N	N	N	.	N	13	320	.	.	.	.	.	.	.	.	.	Gentamicin	60	4	PO	CA	5	Flagyl	75	8	PO	CA	5	.	.	.	.	.	.	.	.	.	.	.	.	.	.
discharged	.	N	PNEUMONIA + GASTRO	NEG	N	N	N	.	N	.	.	.	.	.	.	.	.	.	.	.	Ampicillin	200	6	IVI	CA	5	Cefotaxime	200	6	IVI	CA	3	Gentamicin	30	24	IV	CA	2	.	.	.	.	.	.	.	.
discharged	.	N	GASTROENTERITIS	NEG	N	N	N	.	N	.	.	.	.	.	.	.	.	.	.	.	.	.	.	.	.	.	.	.	.	.	.	.	.	.	.	.	.	.	.	.	.	.	.	.	.	.
discharged	.	Y	PNEUMONIA	POS	N	N	N	.	N	.	.	.	.	.	.	.	.	.	.	.	Amoxil	.	.	PO	CA	6	.	.	.	.	.	.	.	.	.	.	.	.	.	.	.	.	.	.	.	.
discharged	.	N	PNEUMONIA	UNK	N	N	N	.	N	15	374	.	.	.	.	.	.	.	.	.	Ampicillin	900	6	IVI	CA	2	Amoxil	500	8	PO	CA	3	.	.	.	.	.	.	.	.	.	.	.	.	.	.
discharged	.	N	PNEUMONIA	NEG	N	N	N	.	N	15	239	.	.	.	.	.	.	.	.	.	Amoxil	400	8	PO	CA	5	.	.	.	.	.	.	.	.	.	.	.	.	.	.	.	.	.	.	.	.
discharged	.	Y	PNEUMONIA	HEU	N	N	N	.	N	6	242	4	.	.	.	.	.	.	.	.	Amoxil	125	8	PO	CA	5	.	.	.	.	.	.	.	.	.	.	.	.	.	.	.	.	.	.	.	.
discharged	.	Y	PNEUMONIA	NEG	N	N	N	.	N	.	.	.	.	.	.	.	.	.	.	.	Ampicillin	175	6	IVI	CA	3	Gentamicin	18	24	IVI	CA	3	.	.	.	.	.	.	.	.	.	.	.	.	.	.
discharged	.	N	GASTROENTERITIS	NEG	N	N	N	.	N	.	.	.	.	.	.	.	.	.	.	.	Ceftriaxone	550	24	IVI	CA	1	Amoxil	150	8	PO	CA	4	.	.	.	.	.	.	.	.	.	.	.	.	.	.
discharged	.	N	PNEUMONIA	NEG	N	N	N	.	N	.	.	.	.	.	.	.	.	.	.	.	Amoxil	240	8	PO	CA	7	.	.	.	.	.	.	.	.	.	.	.	.	.	.	.	.	.	.	.	.
discharged	.	N	PNEUMONIA	NEG	N	N	N	.	Y	22	592	.	.	.	.	.	.	.	.	.	Augmentin	200	8	PO	CA	5	.	.	.	.	.	.	.	.	.	.	.	.	.	.	.	.	.	.	.	.
discharged	.	N	PNEUMONIA	POS	N	N	N	.	N	6	262	18	.	.	.	.	.	.	.	.	Augmentin	500	8	PO	CA	7	.	.	.	.	.	.	.	.	.	.	.	.	.	.	.	.	.	.	.	.
discharged	.	N	OTHER	NEG	N	N	N	.	Y	7	293	.	.	.	.	.	.	.	.	.	Augmentin	175	8	PO	CA	4	.	.	.	.	.	.	.	.	.	.	.	.	.	.	.	.	.	.	.	.
discharged	.	Y	PNEUMONIA	NEG	N	N	N	.	N	10	578	1	.	.	.	.	.	.	.	.	.	.	.	.	.	.	.	.	.	.	.	.	.	.	.	.	.	.	.	.	.	.	.	.	.	.
discharged	.	N	GASTROENTERITIS	NEG	N	N	N	.	N	12	399	.	.	.	.	.	.	.	.	.	.	.	.	.	.	.	.	.	.	.	.	.	.	.	.	.	.	.	.	.	.	.	.	.	.	.
discharged	amoxil	N	PNEUMONIA	HEU	N	N	N	.	N	10	548	.	.	.	.	.	.	.	.	.	Amoxil	125	8	PO	CA	7	.	.	.	.	.	.	.	..	.	.	.	.	.	.	.	.	.	.	.	.
discharged	amoxil	N	OTHER	NEG	N	N	N	.	N	.	.	.	.	.	.	.	.	.	.	.	Acyclovir	150	8	PO	CA	5	Amoxil	250	8	PO	CA	5	.	.	.	.	.	.	.	.	.	.	.	.	.	.
discharged	ampicillin	N	PNEUMONIA	NEG	N	N	N	.	N	9.4	303	70	.	.	.	.	.	.	.	.	Ampicillin	450	6	IVI	CA	3	.	.	.	.	.	.	.	.	.	.	.	.	.	.	.	.	.	.	.	.
discharged	ampicillin	N	PNEUMONIA	NEG	N	N	N	.	N	19	320	21	.	.	.	.	.	.	.	.	Gentamicin	65	24	IVI	CA	4	aciclovir	130	8	IVI	CA	5	Augmentin	325	8	PO	CA	6	.	.	.	.	.	.	.	.
discharged	ampicillin, gentamicin	Y	PNEUMONIA	NEG	N	N	N	.	N	15	579	43	.	.	.	.	.	.	.	.	Ampicillin	300	6	IVI	CA	2	Gentamicin	36	24	IVI	CA	2	cefotaxime	320	6	IV	CA	2	amoxil	200	8	PO	CA	3	.	.
discharged	ampicillin, gentamicin	N	PNEUMONIA	NEG	N	N	N	.	N	18	573	3	.	.	.	.	.	.	.	.	Ampicillin	275	6	IVI	CA	2	Gentamicin	30	24	IVI	CA	2	.	.	.	.	.	.	.	.	.	.	.	.	.	.
discharged	ampicillin, gentamicin	N	PNEUMONIA	NEG	N	N	N	.	N	15.9	504	11.9	.	.	.	.	.	.	.	.	Augmentin	250	8	PO	CA	7	Amoxil	250	8	PO	CA	7	.	.	.	.	.	.	.	.	.	.	.	.	.	.
discharged	cefotaxime/ampicillin	Y	GASTROENTERITIS	HEU	N	N	N	.	N	8	583	69	.	.	.	.	.	.	.	.	Ampicillin	100	6	IVI	CA	4	Cefotaxime	100	6	IVI	CA	4	Amoxil	75	8	PO	CA	2	.	.	.	.	.	.	.	.
discharged	ceftriaxone	N	PNEUMONIA	NEG	N	N	N	.	N	12	539	.	.	.	.	.	.	.	.	.	Amoxil	235	8	PO	CA	7	.	.	.	.	.	.	.	.	.	.	.	.	.	.	.	.	.	.	.	.
discharged	ceftriaxone	N	GASTROENTERITIS	NEG	N	N	N	.	N	9	334	.	.	.	.	.	.	.	.	.	Amoxil	250	8	PO	CA	4	.	.	.	.	.	.	.	.	.	.	.	.	.	.	.	.	.	.	.	.
discharged	ceftriaxone	N	OTHER	NEG	N	N	N	.	N	.	.	.	.	.	.	.	.	.	.	.	Augmentin	375	8	PO	CA	4	Fluconazole	120	24	PO	CA	4	.	.	.	.	.	.	.	.	.	.	.	.	.	.
discharged	ceftriaxone	N	GASTROENTERITIS	NEG	N	N	N	.	N	14	317	.	.	.	.	.	.	.	.	.	Ceftriaxone	1g	24	IVI	CA	5	.	.	.	.	.	.	.	.	.	.	.	.	.	.	.	.	.	.	.	.
discharged	ceftriaxone	Y	PNEUMONIA	NEG	N	N	N	.	N	18	430	.	.	.	.	.	.	.	.	.	Ampicillin	350	6	IVI	CA	3	Gentamicin	35	24	IVI	CA	2	Augmentin	200	8	PO	CA	3	.	.	.	.	.	.	.	.
discharged	ceftriaxone	N	PNEUMONIA	POS	N	N	N	.	N	.	.	40	.	.	.	.	.	.	.	.	Augmentin	110	8	PO	CA	7	.	.	.	.	.	.	.	.	.	.	.	.	.	.	.	.	.	.	.	.
discharged	ceftriaxone	N	PNEUMONIA	HEU	N	N	N	.	N	18	46	675	.	.	.	.	.	.	.	.	Amoxil	120	8	PO	CA	4	.	.	.	.	.	.	.	.	.	.	.	.	.	.	.	.	.	.	.	.
discharged	.	N	PNEUMONIA	NEG	N	N	Y	Cardiac	N	6	148	.	.	.	.	.	.	.	.	.	Augmentin	150	8	PO	CA	3	.	.	.	.	.	.	.	.	.	.	.	.	.	.	.	.	.	.	.	.
discharged	.	N	PNEUMONIA	HEU	N	N	Y	Cardiac	N	11	436	.	.	.	.	.	.	.	.	.	.	.	.	.	.	.	.	.	.	.	.	.	.	.	.	.	.	.	.	.	.	.	.	.	.	.
discharged	.	N	PNEUMONIA	POS	N	N	Y	Chronic care facility	N	.	.	.	.	.	.	.	.	.	.		Amoxil	500	8	PO	CA	4	.	.	.	.	.	.	.	.	.	.	.	.	.	.	.	.	.	.	.	.
discharged	.	N	PNEUMONIA	POS	N	N	Y	Chronic care facility	N	.	.	.	.	.	.	.	.	.	.	.	Amoxil	360	8	PO	CA	2	.	.	.	.	.	.	.	.	.	.	.	.	.	.	.	.	.	.	.	.
discharged	.	Y	PNEUMONIA	POS	N	N	Y	Chronic care facility	N	7	239	.	.	.	.	.	.	.	.	.	Ampicillin	470	6	IVI	CA	1	amoxil	280	8	PO	CA	4	.	.	.	.	.	.	.	.	.	.	..	.	.	.
discharged	augmentin	N	GASTROENTERITIS	NEG	N	N	Y	Chronic care facility	N	.	.	.	.	.	.	.	.	.	.	.	Amoxil	200	8	PO	CA	2	.	.	.	.	.	.	.	.	.	.	.	.	.	.	.	.	.	.	.	.
discharged	.	Y	PNEUMONIA	NEG	N	N	Y	Chronic lung	N	14	199	0	.	.	.	.	.	.	.	.	.	.	.	.	.	.	.	.	.	.	.	.	.	.	.	.	..	.	.		.	.	.	.	.	..
discharged	.	Y	PNEUMONIA	HEU	N	N	Y	Chronic lung	N	.	.	.	.	.	.	.	.	.	.	.	.	.	.	.	.	.	.	.	.	.	.	.	.	.	.	.	.	.	.	.	.	.	.	.	.	.
discharged	.	N	PNEUMONIA	HEU	N	N	Y	Chronic lung	Y	.	.	.	.	.	.	.	.	.	.	.	Augmentin	200	8	PO	CA	14	Azithromycin	100	24	PO	CA	14	.	.	.	.	.	.	.	.	.	.	.	.	.	.
discharged	.	N	PNEUMONIA	NEG	Y	N	Y	HaemONC	N	61	271	2	.	.	.	.	.	.	.	.	Ceftriaxone	600	24	IVI	CA	3	.	.	.	.	.	.	.	.	.	.	.	.	.	.	.	.	.	.	.	.
discharged	.	Y	PNEUMONIA	NEG	N	N	Y	Neuromuscular	N	.	.	.	.	.	.	.	.	.	.	.	Amoxil	400	8	PO	CA	3	.	.	.	.	.	.	.	.	.	.	.	.	.	.	.	.	.	.	.	.
discharged	.	N	PNEUMONIA	NEG	N	N	Y	Neuromuscular	N	14	628	.	.	.	.	.	.	.	.	.	Ampicillin	250	6	IVI	CA	3	Gentamicin	50	24	IVI	CA	3	Augmentin	250	8	PO	CA	3	.	.	.	.	.	.	.	.
discharged	.	N	PNEUMONIA	HEU	N	N	Y	Neuromuscular	N	.	.	.	.	.	.	.	.	.	.	.	Flucloxacillin	375	6	PO	CA	5							.	.	.	.	.	.	.	.	.	.	.	.	.	.
discharged	.	Y	PNEUMONIA	NEG	N	N	Y	Neuromuscular	N	.	.	.	.	.	.	.	.	.	.	.	Augmentin	180	8	PO	CA	9	.	.	.	.	.	.	.	.	.	.	.	.	.	.	.	.	.	.	.	.
discharged	ceftriaxone	N	OTHER	HEU	N	N	Y	.	N	17	353	3	.	.	.	.	.	.	.	.	.	.	.	.	.	.	.	.	.	.	.	.	.	.	.	.	.	.	.	.	.	.	.	.	.	.
discharged	.	N	PNEUMONIA	NEG	N	N	Y	Prematurity	N	.	.	.	.	.	.	.	.	.	.	.	.	.	.	.	.	.	.	.	.	.	.	.	.	.	.	.	.	.	.	.	.	.	.	.	.	.
discharged	.	N	GASTROENTERITIS	NEG	Y	N	Y	Prematurity	N	13	643	.	.	.	.	.	.	.	.	.	Ampicillin	230	6	IVI	CA	3	Gentamicin	40	24	IVI	CA	3	.	.	.	.	.	.	.	.	.	.	.	.	.	.
discharged	.	Y	PNEUMONIA	NEG	N	N	Y	Prematurity	N	9	403	4	.	.	.	.	.	.	.	.	Ampicillin	150	6	IVI	CA	3	Gentamicin	15	24	IVI	CA	3	Amoxil	100	8	PO	CA	5	.	.	.	.	.	.	.	.
discharged	ampicillin, gentamicin	N	PNEUMONIA	NEG	N	N	Y	Prematurity	N	6	376	1	.	.	.	.	.	.	.	.	.	.	.	.	.	.	.	.	.	.	.	.	.	.	.	.	.	.	.	.	.	.	.	.	.	.
discharged	ceftriaxone	N	PNEUMONIA	NEG	N	N	Y	Prematurity	N	.	.	.	.	.	.	.	.	.	.	.	Amoxil	140	8	PO	CA	5	.	.	.	.	.	.	.	.	.	.	.	.	.	.	.	.	.	.	.	.
discharged	ceftriaxone	N	PNEUMONIA	POS	N	N	Y	Prematurity	N	20	525	57	.	.	.	.	.	.	.	.	Amoxil	330	8	PO	CA	4	.	.	.	.	.	.	.	.	.	.	.	.	.	.	.	.	.	.	.	.
discharged	.	N	PNEUMONIA	NEG	N	N	Y	Prematurity + Chromosomal	N	11	247	.	.	.	.	.	.	.	.	.	.	.	.	.	.	.	.	.	.	.	.	.	.	.	.	.	.	.	.	.	.	.	.	.	.	.
discharged	.	N	PNEUMONIA	NEG	N	N	N	.	N	16	252	.	.		.	.	.	.	.	.	Amoxil	250	8	PO	CA	5	.	.	.	.	.	.	.	.	.	.	.	.	.	.	.	.	.	.	.	.
discharged	.	N	UTI	UNK	N	N	N	.	Y	18	472	67	.	.	.	E.coli		.	.	.	Ceftriaxone	450	12	IVI	CA	4	.	.	.	.	.	.	.	.	.	.	.	.	.	.	.	.	.	.	.	.
discharged	ceftriaxone	Y	PNEUMONIA	HEU	N	N	Y	Prematurity	N	6	142	29	negative	.	negative	.	negative		.	.	Ampicillin	325	6	IVI	CA	2	Gentamicin	40	24	IVI	CA	2	Augmentin	200	8	PO	CA	5	.	.	.	.	.	.	.	.
discharged	.	Y	PNEUMONIA	NEG	N	N	Y	Prematurity + chronic lung	Y			.	negative	.	contaminant	.	.		.	.	Ampicillin	250	6	IVI	CA	4	Gentamicin	22	24	IVI	CA	4	.	.	.	.	.	.	.	.	.	.	.	.	.	.
discharged	.	N	PNEUMONIA	NEG	N	N	Y	Prematurity	N	6.5	584	113	.	.	negative	.			.	.	Ampicillin	75	6	IVI	CA	5	Gentamicin	20	24	IVI	CA	5	.	.	.	.	.	.	.	.	.	.	.	.	.	.
discharged	cefotaxime/ampicillin	N	SEPSIS	NEG	N	N	Y	chronic renal	N	3.1	71	174	.	.	negative	negative	negative	.		.	Cefotaxime	150	6	IVI	CA	21	Ampicillin	150	6	IV	CA	5	.	.	.	.	.	.	.	.	.	.	.	.	.	.
discharged	.	N	OTHER	NEG	N	N	Y	Prematurity	N	17	263	104	.	.	negative	.	.	.		.	Penicillin G	200 000	8	IVI	CA	10	.	.	.	.	.	.	.	.	.	.	.	.	.	.	.	.	.	.	.	.
discharged	.	N	PNEUMONIA	NEG	N	N	N	.	N	.	.	.	.	.	.	.	.	.		.	Ampicillin	175	6	IVI	CA	3	Gentamicin	16	24	IVI	CA	3	Amoxil	30	8	PO	CA	2	.	.	.	.	.	.	.	.
discharged	.	N	SEPSIS	NEG	N	N	N	.	N	.	.	.	.	.	.	.	.	.			Ampicillin	370	6	IVI	CA	5	Gentamicin	35	24	IVI	CA	5	.	.	.	.	.	.	.	.	.	.	.	.	.	.
discharged	.	N	PNEUMONIA	NEG	N	N	Y	prematurity	Y	8.5	346	.	.	RSV							Amoxil	160	8	PO	CA	.	.	.	.	.	.	.	.	.	.	.	.	.	.	.	.	.	.	.	.	.
discharged	ceftriaxone	Y	GASTROENTERITIS	NEG	N	N	N	.	N	.	.	.	.	.	negative	negative	negative	.	negative	negative	Cefotaxime	100	6	IVI	CA	5	Gentamicin	28	6	PO	CA	5	Metronidazole	20	8	PO	CA	7
discharged	.	Y	GASTROENTERITIS	HEU	Y	Y	N	.	Y	20	926	24	.	.	negative	negative	.	.	negative	adenovirus	Cefotaxime	75	6	IVI	CA	2	Ampicillin	75	6	IVI	CA	2	Gentamicin	15	24	IV	CA	2
discharged	.	N	SEPSIS + GASTRO	NEG	Y	Y	Y	Cardiac	Y	.	.	.	.	.	negative	negative	negative	negative	.	.	Cefotaxime	175	6	IVI	CA	5	Ampicillin	175	6	IV	CA	5
discharged	.	N	PNEUMONIA + UTI	POS	Y	Y	N	.	Y	11.8	198	83.8	.	.	contaminant	K. pneumoniae	negative	.	.	.	Cefotaxime	400	6	IVI	CA	4	Bactrim	20	6	IVI	CA	21	Ganciclovir	20	12	IV	CA	20
discharged	.	N	PNEUMONIA	NEG	N	N	Y	Prematurity	Y	4	338	4	.	.	negative	C. albicans	negative	.	.	.	Cefotaxime	250	6	IVI	CA	2	Amoxil	250	8	PO	CA	2	fluconazole	25	24	PO	CA	8
died	.	N	MENINGITIS	NEG	N	N	Y	neuromuscular	Y	19	396	42.9	negative	negative	negative	.	negative	.	.	.	Ceftriaxone	600	24	IVI	CA	5	Acyclovir	120	8	IVI	CA	5	bactrim	30	6	PO	CA	.	ampicillin	150	6	IV	CA	2
died	.	N	PNEUMONIA + UTI	POS	N	N	N	.	Y	5	409	193	.	.	negative	E.coli	.	.	.	.	Augmentin	375	8	IVI	CA	15
died	.	N	PNEUMONIA	NEG	Y	Y	Y	Neuromuscular	Y	3.3	18	.	.	.	negative	.	.	.	.	.	fluconazole	120	24	PO	CA	21	Augmentin	250	8	PO	CA	5
discharged	.	N	PNEUMONIA	NEG	N	Y	N	.	N	24	526	21.6	CMV	.	negative	.					Cefotaxime	300	6	IVI	CA	4	Augmentin	50	8	PO	CA	6	Aciclovir	120	8	PO	CA	5
[truncated: 2 more columns]
